# Supplementary material for: The Arabidopsis ARF3-AIP1/2-SAP18 module specifies the root stem cell niche in response to auxin
Source: Plant Cell. 2026 Apr 10;38(5):koag108. doi: 10.1093/plcell/koag108 (PMC13221652; doi:10.1093/plcell/koag108)
Supplement: koag108_Supplementary_Data [file koag108_supplementary_data.zip]

Archive with 19 entries (19 files):
- Image source files of Supplementary Figures 22 right, 1st line, ARF4-SAP18.jpg
- Revised Supplementary Figure S22.tif
- Revised Supplementary Figure S7.tif
- Revised Supplementary Figure S9.tif
- Revised Supplementary Figures.pdf
- Supplementary Data Set 1.xlsx
- Supplementary Data Set 2.xlsx
- Supplementary Data Set 3.xlsx
- Supplementary Figure S7A left.jpg
- Supplementary Figure S7A right.jpg
- Supplementary Figure S7C right.jpg
- Supplementary Figure S9A left lower panel.jpg
- Supplementary Figure S9A left upper panel.jpg
- Supplementary Figures (1).pdf
- Supplementary Figures 22 left, 14th line, AIP1pGADT7.jpg
- Supplementary File S1.fasta
- Supplementary File S2.nwk
- Supplementary File S3.fasta
- Supplementary File S4.nwk
