# Supplementary material for: The Arabidopsis ARF3-AIP1/2-SAP18 module specifies the root stem cell niche in response to auxin
Source: Plant Cell. 2026 Apr 10;38(5):koag108. doi: 10.1093/plcell/koag108 (PMC13221652; doi:10.1093/plcell/koag108)
Supplement: koag108_Supplementary_Data [file koag108_supplementary_data.zip › Supplementary Data Set 1.xlsx]

## Sheet: Sheet1
Differentially expressed genes between arf3-2 (short-root) and wild-type root tips.
id	CKR_count	m3R_count	CKR_fpkm	m3R_fpkm	log2(FC)	Pvalue	FDR	significant	Symbol	Description
AT1G01020	106	314	2.82	10.41	1.8842	4.75339e-15	7.39485e-14	yes	ARV1	Arv1-like protein
AT1G01030	7.66667	16	0.17	0.45	1.40439	0.00254169	0.00565979	yes	NGA3	AP2/B3-like transcriptional factor family protein
AT1G01080	222.333	436.667	7.07333	17.63	1.31757	5.35717e-13	6.33941e-12	yes	-	RNA-binding (RRM/RBD/RNP motifs) family protein
AT1G01140	454.667	1264.67	11.2067	40.1367	1.84056	1.30928e-31	9.59066e-30	yes	CIPK9	CBL-interacting protein kinase 9
AT1G01180	785	276.667	27.8867	12.5767	-1.14883	1.53938e-12	1.7218e-11	yes	-	S-adenosyl-L-methionine-dependent methyltransferases superfamily protein
AT1G01190	175	10.6667	4.53333	0.36	-3.6545	1.32866e-26	6.54195e-25	yes	CYP78A8	cytochrome P450, family 78, subfamily A, polypeptide 8
AT1G01340	460.667	162.333	8.03	3.61667	-1.15074	2.08022e-11	1.9596e-10	yes	CNGC10	cyclic nucleotide gated channel 10
AT1G01370	83	178	3.89667	10.6267	1.44738	3.18986e-09	2.11594e-08	yes	HTR12	Histone superfamily protein
AT1G01453	390.333	56.6667	14.56	2.71667	-2.4221	4.61795e-31	3.26262e-29	yes	-	-
AT1G01480	151.333	29.3333	3.28667	0.836667	-1.9739	1.46161e-14	2.12954e-13	yes	ACS2	1-amino-cyclopropane-1-carboxylate synthase 2
AT1G01520	8	45	0.38	2.71667	2.83777	1.34012e-08	7.95475e-08	yes	ASG4	Homeodomain-like superfamily protein
AT1G01580	519	145.667	8.9	3.17667	-1.48629	3.49578e-08	1.92083e-07	yes	FRO2	ferric reduction oxidase 2
AT1G01590	5.33333	20	0.103333	0.506667	2.29373	0.000164389	0.000462217	yes	FRO1	ferric reduction oxidase 1
AT1G01620	24856	6409	793.663	259.243	-1.61422	2.43326e-18	5.53921e-17	yes	PIP1C	plasma membrane intrinsic protein 1C
AT1G01640	578	161.667	26.2667	9.28667	-1.5	5.30867e-15	8.20525e-14	yes	-	BTB/POZ domain-containing protein
AT1G01660	121	45.6667	2.94667	1.41667	-1.05658	0.00144904	0.00338299	yes	-	RING/U-box superfamily protein
AT1G01680	0.333333	5	0.0133333	0.266667	4.32193	0.00148198	0.00345399	yes	PUB54	plant U-box 54
AT1G01690	80.6667	206.333	1.99333	6.51667	1.70895	9.46321e-16	1.60955e-14	yes	PRD3	putative recombination initiation defects 3
AT1G01695	1	7.66667	0.03	0.31	3.36923	4.9623e-05	0.000154922	yes	TRM33	Phosphatidylinositol N-acetyglucosaminlytransferase subunit P-related
AT1G01700	12	35.3333	0.34	1.29667	1.9312	2.08095e-06	8.328e-06	yes	ROPGEF2	RHO guanyl-nucleotide exchange factor 2
AT1G01740	43.3333	76	1.08	2.42667	1.16794	1.78106e-05	5.97607e-05	yes	BSK4	Protein kinase protein with tetratricopeptide repeat domain
AT1G01750	1321.67	475.333	71.3267	32.7667	-1.12221	5.79472e-08	3.06485e-07	yes	ADF11	actin depolymerizing factor 11
AT1G01810	13.6667	24	0.89	2.02333	1.18486	0.00519948	0.0108119	yes	-	-
AT1G01840	17.5067	31.8967	0.876667	2.03667	1.21611	0.00275157	0.0060829	yes	-	-
AT1G01860	76.16	133.77	2.36333	5.3	1.16517	1.18532e-05	4.10166e-05	yes	PFC1	Ribosomal RNA adenine dimethylase family protein
AT1G01880	20.6667	35.3333	0.43	0.94	1.12832	0.000579794	0.00146839	yes	-	5'-3' exonuclease family protein
AT1G01940	323	564	18.29	40.6867	1.1535	4.03415e-13	4.85072e-12	yes	-	Cyclophilin-like peptidyl-prolyl cis-trans isomerase family protein
AT1G02010	118.333	287.667	2.01333	6.25333	1.63504	9.21262e-15	1.37413e-13	yes	SEC1A	secretory 1A
AT1G02030	35	11.6667	0.76	0.32	-1.24793	0.00128864	0.00304109	yes	-	C2H2-like zinc finger protein
AT1G02300	51.3333	198	1.75333	8.57	2.28919	2.38089e-12	2.59733e-11	yes	-	Cysteine proteinases superfamily protein
AT1G02310	84.3333	3	2.54	0.11	-4.52925	2.0791e-25	9.35008e-24	yes	MAN1	Glycosyl hydrolase superfamily protein
AT1G02330	500.667	806.333	19.7733	40.6033	1.03804	2.10836e-14	3.02025e-13	yes	-	-
AT1G02340	461.667	157.667	15.4067	6.72667	-1.19559	2.59601e-11	2.40748e-10	yes	HFR1	basic helix-loop-helix (bHLH) DNA-binding superfamily protein
AT1G02360	2100.33	567	86.42	29.7167	-1.54009	1.16133e-29	7.39536e-28	yes	-	Chitinase family protein
AT1G02390	57	105	1.32333	3.10667	1.23119	3.82202e-07	1.73418e-06	yes	GPAT2	glycerol-3-phosphate acyltransferase 2
AT1G02400	668.667	239	20.83	9.41333	-1.14589	2.98226e-12	3.19697e-11	yes	GA2OX6	gibberellin 2-oxidase 6
AT1G02440	1	4	0.07	0.373333	2.41504	0.0157655	0.0293735	yes	ARFD1A	ADP-ribosylation factor D1A
AT1G02470	4.66667	21.6667	0.23	1.32333	2.52447	1.47627e-07	7.22256e-07	yes	-	Polyketide cyclase/dehydrase and lipid transport superfamily protein
AT1G02475	236.667	436.333	10.65	25.1	1.23683	1.33315e-11	1.29046e-10	yes	-	Polyketide cyclase/dehydrase and lipid transport superfamily protein
AT1G02530	10.3333	24.35	0.106667	0.323333	1.59991	0.000144488	0.000410807	yes	ABCB12	P-glycoprotein 12
AT1G02570	150.333	21.6667	6.92	1.27333	-2.44216	1.84091e-20	5.27743e-19	yes	-	-
AT1G02575	29.6667	2.66667	1.37	0.166667	-3.03914	1.56806e-08	9.19577e-08	yes	-	-
AT1G02580	31.3333	10.6667	0.566667	0.246667	-1.19994	0.00173498	0.00399607	yes	MEA	SET domain-containing protein
AT1G02670	11.3333	24.3333	0.23	0.63	1.45372	0.000212444	0.000585883	yes	-	P-loop containing nucleoside triphosphate hydrolases superfamily protein
AT1G02813	3.66667	8.33333	0.253333	0.733333	1.53343	0.0112459	0.0216557	yes	-	Protein of unknown function, DUF538
AT1G02850	927.667	1685	22.8467	52.64	1.20418	5.15037e-15	7.98123e-14	yes	BGLU11	beta glucosidase 11
AT1G02900	1790	466.333	129.087	42.57	-1.60043	5.45663e-27	2.74904e-25	yes	RALF1	rapid alkalinization factor 1
AT1G02930	1025.57	1799.01	44.6	94.7967	1.08779	2.7902e-12	3.0122e-11	yes	GSTF6	glutathione S-transferase 6
AT1G02940	2.66667	9.33333	0.15	0.64	2.09311	0.00264662	0.00587264	yes	GSTF5	glutathione S-transferase (class phi) 5
AT1G02960	195.667	314	5.08667	10.45	1.03871	9.7891e-06	3.43416e-05	yes	-	-
AT1G02970	82	145	1.84	4.17	1.18034	6.17673e-08	3.24962e-07	yes	WEE1	WEE1 kinase homolog
AT1G03070	97.3333	37.6667	3.97	1.92	-1.04803	0.000820309	0.0020172	yes	-	Bax inhibitor-1 family protein
AT1G03090	3130.98	898.283	50.2333	18.4167	-1.44763	4.04461e-20	1.11659e-18	yes	MCCA	methylcrotonyl-CoA carboxylase alpha chain, mitochondrial / 3-methylcrotonyl-CoA carboxylase 1 (MCCA)
AT1G03170	2.33333	30.3333	0.09	1.55667	4.11239	2.24309e-13	2.79859e-12	yes	FAF2	Protein of unknown function (DUF3049)
AT1G03180	65.3333	156.667	2.43	7.32333	1.59154	4.53701e-11	4.02915e-10	yes	-	-
AT1G03220	32455.9	6928.83	881.103	240.697	-1.8721	1.56845e-23	6.10011e-22	yes	-	Eukaryotic aspartyl protease family protein
AT1G03300	55	90.3333	1.14	2.39333	1.06999	4.29058e-05	0.000135188	yes	ATDUF1	DOMAIN OF UNKNOWN FUNCTION 724 1
AT1G03310	285.333	586	4.03667	10.58	1.3901	6.12563e-16	1.06696e-14	yes	DBE1	debranching enzyme 1
AT1G03340	54	15.3333	1.74667	0.636667	-1.45599	0.000108433	0.000316511	yes	-	-
AT1G03457	501.667	195.333	12.27	6.02333	-1.0265	6.40097e-09	4.01616e-08	yes	-	RNA-binding (RRM/RBD/RNP motifs) family protein
AT1G03470	176	890.333	6.08333	38.95	2.67869	6.13242e-23	2.28103e-21	yes	NET3A	Kinase interacting (KIP1-like) family protein
AT1G03550	284	480.667	9.44667	20.31	1.10431	7.31995e-07	3.17729e-06	yes	SCAMP4	Secretory carrier membrane protein (SCAMP) family protein
AT1G03620	14.3333	47.3333	0.71	2.91	2.03513	1.43273e-05	4.89816e-05	yes	-	ELMO/CED-12 family protein
AT1G03630	110.667	271	3.32667	10.37	1.64027	7.31827e-17	1.41621e-15	yes	POR C	protochlorophyllide oxidoreductase C
AT1G03660	8.66667	0.333333	1.13333	0.0533333	-4.40939	5.36819e-05	0.000166592	yes	-	Ankyrin-repeat containing protein
AT1G03700	181.333	12	12.0067	1.00333	-3.58096	4.57901e-17	9.09707e-16	yes	-	Uncharacterised protein family (UPF0497)
AT1G03780	186.333	515.667	3.06	10.95	1.83933	9.313e-23	3.39534e-21	yes	TPX2	targeting protein for XKLP2
AT1G03820	177.333	464.333	8.63	28.52	1.72454	1.34499e-09	9.50249e-09	yes	-	-
AT1G03850	1716	391	108.513	31.4	-1.78904	7.63712e-40	9.25758e-38	yes	GRXS13	Glutaredoxin family protein
AT1G03870	8976.67	3144	359.677	160.3	-1.16593	1.14181e-11	1.1184e-10	yes	FLA9	FASCICLIN-like arabinoogalactan 9
AT1G03880	1.33333	5.33333	0.0333333	0.17	2.3505	0.0147753	0.0277277	yes	CRU2	cruciferin 2
AT1G03920	111.333	270	2.32333	7.21667	1.63514	8.09554e-07	3.49082e-06	yes	-	Protein kinase family protein
AT1G03940	153.96	242.223	4.22	8.53	1.0153	4.22906e-06	1.59315e-05	yes	-	HXXXD-type acyl-transferase family protein
AT1G03960	142.333	276	2.5	6.16667	1.30256	2.51079e-11	2.33753e-10	yes	-	Calcium-binding EF hand family protein
AT1G03980	15.91	58.47	0.283333	1.32667	2.22723	6.13797e-12	6.26388e-11	yes	PCS2	phytochelatin synthase 2
AT1G03990	54	108.333	0.993333	2.52333	1.34498	2.69392e-08	1.5087e-07	yes	-	Long-chain fatty alcohol dehydrogenase family protein
AT1G04020	225.667	396	3.92333	8.83333	1.17088	4.15452e-13	4.98543e-12	yes	BARD1	breast cancer associated RING 1
AT1G04050	108	190.667	1.68667	3.79333	1.16929	2.04766e-08	1.1729e-07	yes	SUVR1	homolog of SU(var)3-9 1
AT1G04110	2.33333	7.66667	0.0433333	0.18	2.05445	0.0140523	0.0264687	yes	SDD1	Subtilase family protein
AT1G04250	5022.33	1767	192.737	86.2467	-1.16009	1.91175e-18	4.41514e-17	yes	AXR3	AUX/IAA transcriptional regulator family protein
AT1G04330	215	42	13.4	3.27667	-2.03193	6.63398e-11	5.7733e-10	yes	-	-
AT1G04470	1.33333	13	0.0166667	0.206667	3.63227	5.264e-07	2.33608e-06	yes	-	Protein of unknown function (DUF810)
AT1G04520	485.333	922	13.9567	33.9133	1.2809	7.81452e-18	1.69338e-16	yes	PDLP2	plasmodesmata-located protein 2
AT1G04560	23.3333	5	1.13	0.313333	-1.85055	0.00425996	0.00900988	yes	-	AWPM-19-like family protein
AT1G04590	439.333	751.667	13.6333	29.6967	1.12316	4.7492e-16	8.40081e-15	yes	-	-
AT1G04600	15.6667	32.6667	0.126667	0.343333	1.43857	0.000627906	0.00157919	yes	XIA	myosin XI A
AT1G04650	51.6667	107.667	0.696667	1.85667	1.41417	5.80988e-09	3.6801e-08	yes	-	-
AT1G04700	277	103	2.96667	1.41333	-1.06974	1.98633e-07	9.49431e-07	yes	-	PB1 domain-containing protein tyrosine kinase
AT1G04730	90	230.333	1.29	4.23333	1.71442	7.66387e-15	1.15466e-13	yes	CTF18	P-loop containing nucleoside triphosphate hydrolases superfamily protein
AT1G04760	20	46	1.26333	3.71667	1.55677	1.82693e-06	7.3844e-06	yes	VAMP726	vesicle-associated membrane protein 726
AT1G04800	101.667	422.667	5.07	26.9367	2.40951	3.79977e-15	5.99726e-14	yes	-	glycine-rich protein
AT1G04945	154	257.95	3.92	8.3	1.08226	3.22873e-09	2.13994e-08	yes	-	HIT-type Zinc finger family protein
AT1G05020	123	22.6667	2.10667	0.506667	-2.05585	1.6496e-11	1.57444e-10	yes	-	ENTH/ANTH/VHS superfamily protein
AT1G05100	216	31.3333	7.08	1.3	-2.44524	2.39633e-22	8.35392e-21	yes	MAPKKK18	mitogen-activated protein kinase kinase kinase 18
AT1G05230	72.3433	195.483	1.11	3.80667	1.77797	1.53165e-14	2.22616e-13	yes	HDG2	homeodomain GLABROUS 2
AT1G05240	13002.8	1674.3	421.493	69.4167	-2.60216	5.33647e-48	1.09858e-45	yes	-	Peroxidase superfamily protein
AT1G05250	93.9133	20.37	2.84333	0.78	-1.86604	2.6123e-06	1.02265e-05	yes	-	Peroxidase superfamily protein
AT1G05310	100.667	36.3333	3.17333	1.44667	-1.13327	0.00466938	0.00979832	yes	-	Pectin lyase-like superfamily protein
AT1G05340	1866.67	180	109.88	13.44	-3.03132	2.2374e-68	1.61906e-65	yes	-	-
AT1G05370	22.6667	68.6667	0.64	2.42333	1.92085	6.0066e-07	2.64401e-06	yes	-	Sec14p-like phosphatidylinositol transfer family protein
AT1G05440	41.6667	100.667	1.14333	3.49667	1.61273	1.88442e-07	9.04519e-07	yes	-	C-8 sterol isomerases
AT1G05577	15.3333	42.3333	0.426667	1.49	1.80413	1.29886e-07	6.4164e-07	yes	-	Domain of unknown function (DUF966)
AT1G05650	61.6667	15.6667	2.18667	0.706667	-1.62963	5.85443e-06	2.14062e-05	yes	-	Pectin lyase-like superfamily protein
AT1G05660	536.667	49	18.89	2.18	-3.11522	2.5363e-54	7.57086e-52	yes	-	Pectin lyase-like superfamily protein
AT1G05670	103.333	177.667	1.33667	2.94	1.13718	2.63675e-07	1.23365e-06	yes	-	Pentatricopeptide repeat (PPR-like) superfamily protein
AT1G05730	43.5633	91.1433	1.58	4.23333	1.42187	2.64772e-08	1.48456e-07	yes	-	Eukaryotic protein of unknown function (DUF842)
AT1G05760	118.687	189.723	7.79	15.78	1.0184	1.6914e-06	6.87151e-06	yes	RTM1	Mannose-binding lectin superfamily protein
AT1G05780	100.333	205.333	6.02	15.59	1.37279	4.30158e-09	2.78908e-08	yes	-	Vacuolar ATPase assembly integral membrane protein VMA21-like domain
AT1G05830	456.333	840	5.02667	11.8333	1.23518	4.32519e-11	3.85394e-10	yes	ATX2	trithorax-like protein 2
AT1G05880	0.333333	3.33333	0.00666667	0.103333	3.9542	0.0135312	0.0255778	yes	ARI12	RING/U-box superfamily protein
AT1G05900	135.333	260	4.11	10.0533	1.29046	2.82188e-07	1.31409e-06	yes	NTH2	endonuclease III 2
AT1G05950	71	254.333	1.44	6.57333	2.19056	2.42515e-27	1.25897e-25	yes	-	-
AT1G05990	70.3333	14	4.92667	1.26	-1.96719	4.93745e-10	3.74068e-09	yes	-	EF hand calcium-binding protein family
AT1G06080	267.333	895.667	9.12667	39.2933	2.10612	1.16237e-40	1.5004e-38	yes	ADS1	delta 9 desaturase 1
AT1G06090	1202.47	447.333	44.4467	20.74	-1.09966	1.42214e-05	4.86474e-05	yes	-	Fatty acid desaturase family protein
AT1G06120	263.527	7.66667	9.8	0.36	-4.76671	7.32393e-55	2.27137e-52	yes	-	Fatty acid desaturase family protein
AT1G06149	214.237	432.527	3.02	7.74333	1.35841	2.53753e-16	4.63659e-15	yes	CPuORF8	conserved peptide upstream open reading frame 8
AT1G06150	367.763	539.14	4.42667	9.00667	1.02477	8.69672e-10	6.351e-09	yes	EMB1444	basic helix-loop-helix (bHLH) DNA-binding superfamily protein
AT1G06170	10.6667	1.66667	0.293333	0.0533333	-2.45943	0.004599	0.00966166	yes	-	basic helix-loop-helix (bHLH) DNA-binding superfamily protein
AT1G06180	242.667	407.667	11.02	23.76	1.10841	2.96782e-08	1.64894e-07	yes	MYB13	myb domain protein 13
AT1G06260	6.33333	17.3333	0.253333	0.876667	1.79099	0.000444816	0.00115158	yes	-	Cysteine proteinases superfamily protein
AT1G06320	14.3333	27	0.896667	2.14333	1.25721	0.00620932	0.0126983	yes	-	-
AT1G06350	73	301.667	2.64667	13.8333	2.3859	7.90269e-16	1.36159e-14	yes	ADS4	Fatty acid desaturase family protein
AT1G06360	6.33333	12	0.226667	0.546667	1.27009	0.0143133	0.0269169	yes	-	Fatty acid desaturase family protein
AT1G06420	36.6667	90	1.47667	4.60667	1.64138	2.80431e-07	1.30744e-06	yes	-	-
AT1G06475	58.6667	122.333	4.39667	11.7433	1.41736	2.52429e-08	1.42002e-07	yes	-	-
AT1G06540	1.66667	10.3333	0.17	1.33	2.96782	2.55445e-05	8.33108e-05	yes	-	-
AT1G06550	1374	2257	36.7467	76.9367	1.06606	8.18421e-12	8.21172e-11	yes	-	ATP-dependent caseinolytic (Clp) protease/crotonase family protein
AT1G06570	2542	565.667	68.5467	19.3367	-1.82575	2.23996e-26	1.0872e-24	yes	PDS1	phytoene desaturation 1
AT1G06640	7803.67	2073.33	235.843	79.34	-1.57171	9.49512e-25	4.03458e-23	yes	-	2-oxoglutarate (2OG) and Fe(II)-dependent oxygenase superfamily protein
AT1G06660	132.667	241	3.26	7.59667	1.22049	5.64548e-10	4.24344e-09	yes	JASON	-
AT1G06720	560	1114	6.39667	16.3267	1.35184	4.70936e-16	8.33651e-15	yes	-	P-loop containing nucleoside triphosphate hydrolases superfamily protein
AT1G06790	177.537	381.617	7.93667	21.1833	1.41632	3.03631e-18	6.84029e-17	yes	-	RNA polymerase Rpb7 N-terminal domain-containing protein
AT1G06910	66.3333	123.333	1.81	4.34	1.26171	4.91797e-07	2.19434e-06	yes	TRFL7	TRF-like 7
AT1G07000	1020	336	20.9633	8.84	-1.24575	1.76017e-18	4.09678e-17	yes	EXO70B2	exocyst subunit exo70 family protein B2
AT1G07070	547	857.667	39.5367	79.2067	1.00243	2.24512e-10	1.79549e-09	yes	-	Ribosomal protein L35Ae family protein
AT1G07135	113	197	6.45	14.0433	1.12251	0.000321236	0.000854148	yes	-	glycine-rich protein
AT1G07150	371.667	129.667	10.2133	4.51	-1.17925	1.32913e-09	9.40431e-09	yes	MAPKKK13	mitogen-activated protein kinase kinase kinase 13
AT1G07175	21.3333	1	3.27667	0.19	-4.10816	1.50876e-07	7.36842e-07	yes	-	-
AT1G07270	14	43	0.38	1.51667	1.99683	5.74374e-06	2.10401e-05	yes	-	Cell division control, Cdc6
AT1G07310	1747.33	638	50.1333	23.33	-1.10358	2.41763e-16	4.43078e-15	yes	-	Calcium-dependent lipid-binding (CaLB domain) family protein
AT1G07370	444.333	817	17.99	42.3967	1.23676	1.65201e-16	3.07243e-15	yes	PCNA1	proliferating cellular nuclear antigen 1
AT1G07390	63.3333	127	0.83	2.17	1.38651	9.37347e-09	5.71746e-08	yes	RLP1	receptor like protein 1
AT1G07440	228.667	451.333	9.43333	23.8533	1.33835	4.01991e-12	4.22701e-11	yes	-	NAD(P)-binding Rossmann-fold superfamily protein
AT1G07490	10.2833	21.79	0.666667	1.77667	1.41414	0.00216255	0.00489355	yes	RTFL3	ROTUNDIFOLIA like 3
AT1G07550	54.6667	1	0.856667	0.02	-5.42066	6.8128e-13	7.9516e-12	yes	-	Leucine-rich repeat protein kinase family protein
AT1G07560	158.333	13	2.54333	0.266667	-3.25361	5.37823e-21	1.62162e-19	yes	-	Leucine-rich repeat protein kinase family protein
AT1G07590	83448.6	22661.2	1480.35	508.23	-1.54238	4.00561e-25	1.76483e-23	yes	-	Tetratricopeptide repeat (TPR)-like superfamily protein
AT1G07600	172.377	48.7833	52.39	18.5933	-1.49451	4.26977e-08	2.31049e-07	yes	MT1A	metallothionein 1A
AT1G07610	10908	3126	1000.01	362.513	-1.46391	3.7011e-19	9.17781e-18	yes	MT1C	metallothionein 1C
AT1G07620	29.6667	11.3333	0.606667	0.296667	-1.03206	0.0168111	0.031137	yes	ATOBGM	GTP-binding protein Obg/CgtA
AT1G07680	4	9.33333	0.233333	0.69	1.5642	0.01955	0.0356513	yes	-	-
AT1G07720	838.667	1312	19.3067	38.6533	1.00149	1.63313e-05	5.52788e-05	yes	KCS3	3-ketoacyl-CoA synthase 3
AT1G07730	318.377	94.7033	11.28	4.25333	-1.4071	2.26479e-09	1.54568e-08	yes	-	Disease resistance-responsive (dirigent-like protein) family protein
AT1G07795	41.3333	11.6667	2.52333	0.92	-1.45563	5.47616e-05	0.00016959	yes	-	-
AT1G07840	356.333	570	11.1867	22.99	1.03923	6.15457e-12	6.27813e-11	yes	-	Sas10/Utp3/C1D family
AT1G07880	61	216	1.96667	8.72	2.14858	1.38665e-16	2.6094e-15	yes	ATMPK13	Protein kinase superfamily protein
AT1G08050	427.667	124.667	7.76667	2.89333	-1.42456	3.28948e-16	5.92852e-15	yes	-	Zinc finger (C3HC4-type RING finger) family protein
AT1G08080	0	2.33333	0.001	0.15	7.22882	0.0135984	0.0256987	yes	ACA7	alpha carbonic anhydrase 7
AT1G08090	12.6667	23.3333	0.276667	0.653333	1.23967	0.00193201	0.00440696	yes	NRT2:1	nitrate transporter 2:1
AT1G08165	5.66667	45.6667	0.54	5.68	3.39486	5.62337e-16	9.85225e-15	yes	-	-
AT1G08180	157.667	309	12.0133	29.7933	1.31035	4.79868e-12	4.98445e-11	yes	-	-
AT1G08230	255.333	467.333	7.33333	16.8667	1.20163	2.96435e-09	1.97844e-08	yes	-	Transmembrane amino acid transporter family protein
AT1G08250	803.667	309.667	23.2033	11.3767	-1.02825	6.61708e-11	5.7607e-10	yes	ADT6	arogenate dehydratase 6
AT1G08270	17.7	40.4567	1.38	3.72333	1.43193	1.60922e-05	5.4508e-05	yes	-	-
AT1G08290	58.6667	180	1.38667	5.42667	1.96845	1.95857e-12	2.16832e-11	yes	WIP3	WIP domain protein 3
AT1G08340	906	197	26.3133	7.22333	-1.86506	9.48951e-22	3.09576e-20	yes	-	Rho GTPase activating protein with PAK-box/P21-Rho-binding domain
AT1G08440	2	13	0.0566667	0.473333	3.06228	3.45782e-05	0.000110524	yes	-	Aluminium activated malate transporter family protein
AT1G08465	1.33333	6.33333	0.0466667	0.28	2.58496	0.00788804	0.0157418	yes	YAB2	Plant-specific transcription factor YABBY family protein
AT1G08530	128	204.333	5.70333	11.53	1.01552	3.71038e-07	1.68705e-06	yes	-	-
AT1G08580	567.667	1181	36.8667	97.9433	1.40963	4.0953e-23	1.5474e-21	yes	-	-
AT1G08590	2253	829.333	27.18	12.8067	-1.08565	6.25142e-14	8.4151e-13	yes	-	Leucine-rich receptor-like protein kinase family protein
AT1G08630	506.667	47	14.83	1.76333	-3.07214	3.59894e-27	1.84031e-25	yes	THA1	threonine aldolase 1
AT1G08640	417.333	756	13.6967	31.6633	1.20899	5.95181e-13	7.00675e-12	yes	CJD1	Chloroplast J-like domain 1
AT1G08780	376.667	631.333	26.06	55.9	1.10101	1.01774e-13	1.33317e-12	yes	AIP3	ABI3-interacting protein 3
AT1G08810	55	181.333	2.23667	9.31667	2.05846	1.84708e-13	2.33748e-12	yes	MYB60	myb domain protein 60
AT1G08830	5723	2250.33	274.143	136.15	-1.00973	1.01656e-10	8.56883e-10	yes	CSD1	copper/zinc superoxide dismutase 1
AT1G08840	92	202	0.883333	2.50667	1.50474	1.21174e-09	8.64289e-09	yes	emb2411	DNA replication helicase, putative
AT1G08910	291	676.333	4.29	12.6433	1.55933	1.1123e-20	3.27924e-19	yes	-	zinc ion binding;zinc ion binding
AT1G08920	1545.33	596.667	34.35	16.7367	-1.0373	2.64444e-10	2.0862e-09	yes	ESL1	ERD (early response to dehydration) six-like 1
AT1G08990	697.333	163.333	15.3233	4.53	-1.75815	2.43158e-23	9.35042e-22	yes	PGSIP5	plant glycogenin-like starch initiation protein 5
AT1G09080	1.66667	8	0.0333333	0.203333	2.60881	0.00026655	0.000719641	yes	BIP3	Heat shock protein 70 (Hsp 70) family protein
AT1G09090	586.667	214.667	9.32667	4.34	-1.10367	9.9414e-10	7.19178e-09	yes	RBOHB	respiratory burst oxidase homolog B
AT1G09155	104	27.3333	3.71	1.25333	-1.56565	1.50529e-06	6.17955e-06	yes	PP2-B15	phloem protein 2-B15
AT1G09176	5.33333	0.333333	0.48	0.0366667	-3.71049	0.00539593	0.0111783	yes	-	-
AT1G09240	0.666667	7	0.02	0.293333	3.87447	3.16838e-05	0.000101818	yes	NAS3	nicotianamine synthase 3
AT1G09310	5385.67	24208.3	269.757	1562.87	2.53447	1.94517e-31	1.41618e-29	yes	-	Protein of unknown function, DUF538
AT1G09380	12.6667	55.6667	0.336667	1.90667	2.50166	1.7645e-12	1.96074e-11	yes	UMAMIT25	nodulin MtN21 /EamA-like transporter family protein
AT1G09415	145.667	274.333	9.32	22.0833	1.24456	1.55764e-07	7.58958e-07	yes	NIMIN-3	NIM1-interacting 3
AT1G09420	194.333	331.667	3.76667	8.21333	1.12468	2.23009e-08	1.26827e-07	yes	G6PD4	glucose-6-phosphate dehydrogenase 4
AT1G09450	69.3333	202.667	1.37667	5.15	1.90339	2.45184e-16	4.49002e-15	yes	Haspin	Protein kinase superfamily protein
AT1G09470	55	205.667	1.83667	8.86	2.27022	1.73274e-19	4.48783e-18	yes	-	-
AT1G09530	356.333	1229	7.53333	33.4667	2.15136	3.07642e-47	6.17352e-45	yes	PIF3	phytochrome interacting factor 3
AT1G09560	18084.3	4937.33	796.707	277.763	-1.52019	3.14931e-25	1.39787e-23	yes	GLP5	germin-like protein 5
AT1G09590	6416.89	10764.5	376.473	807.883	1.1016	5.40495e-16	9.49744e-15	yes	-	Translation protein SH3-like family protein
AT1G09610	58	12	2.06	0.553333	-1.89642	6.61618e-07	2.88944e-06	yes	GXM3	Protein of unknown function (DUF579)
AT1G09660	801.667	1264.33	24	48.3867	1.01158	5.02219e-13	5.96666e-12	yes	-	RNA-binding KH domain-containing protein
AT1G09750	713	207	18.65	6.89333	-1.4359	2.203e-08	1.25346e-07	yes	-	Eukaryotic aspartyl protease family protein
AT1G09800	88.3333	155	2.54667	5.71	1.16488	3.75366e-08	2.04943e-07	yes	-	Pseudouridine synthase family protein
AT1G09810	163.667	260.333	3.86667	7.76	1.00497	1.02119e-06	4.33453e-06	yes	ECT11	evolutionarily conserved C-terminal region 11
AT1G09812	6.33333	13.6667	0.68	1.83333	1.43086	0.00891279	0.0175782	yes	-	-
AT1G09880	23	87.3333	0.5	2.43667	2.28491	1.67623e-14	2.42449e-13	yes	-	Rhamnogalacturonate lyase family protein
AT1G09890	41.6667	92	0.92	2.56667	1.48019	7.60308e-07	3.29035e-06	yes	-	Rhamnogalacturonate lyase family protein
AT1G09930	3.66667	9.33333	0.07	0.226667	1.69515	0.00439891	0.00927721	yes	OPT2	oligopeptide transporter 2
AT1G10070	1017	116.667	26.38	3.78	-2.80299	1.18367e-26	5.86431e-25	yes	BCAT-2	branched-chain amino acid transaminase 2
AT1G10090	1242	445.333	17.8333	8.11333	-1.13621	6.01735e-17	1.17589e-15	yes	-	Early-responsive to dehydration stress protein (ERD4)
AT1G10095	55	89.3333	1.53333	3.13667	1.03256	0.000219986	0.000604657	yes	-	Protein prenylyltransferase superfamily protein
AT1G10300	65.6667	104.667	1.32	2.70667	1.03598	6.37416e-05	0.000194723	yes	-	Nucleolar GTP-binding protein
AT1G10320	124.333	416	2.30333	9.79333	2.08808	3.10477e-15	4.94279e-14	yes	-	Zinc finger C-x8-C-x5-C-x3-H type family protein
AT1G10340	203	15	4.28667	0.4	-3.42178	3.09849e-32	2.38683e-30	yes	-	Ankyrin repeat family protein
AT1G10380	1348.67	460	45.6333	19.76	-1.20751	2.11389e-11	1.98895e-10	yes	-	Putative membrane lipoprotein
AT1G10385	48	7.33333	0.883333	0.176667	-2.32193	3.08329e-10	2.41406e-09	yes	-	Vps51/Vps67 family (components of vesicular transport) protein
AT1G10417	6.66667	18	0.17	0.59	1.79518	0.00625135	0.0127777	yes	-	-
AT1G10480	160	55.6667	4.37333	1.92333	-1.18512	1.28451e-05	4.42627e-05	yes	ZFP5	zinc finger protein 5
AT1G10522	119	192	5.05333	10.3833	1.03896	2.15672e-07	1.02595e-06	yes	PRIN2	-
AT1G10560	238.333	88.3333	4.14	1.95667	-1.08123	2.55853e-06	1.00308e-05	yes	PUB18	plant U-box 18
AT1G10570	197.667	434.333	4.27667	11.9833	1.48647	2.13375e-11	2.00686e-10	yes	OTS2	Cysteine proteinases superfamily protein
AT1G10588	4	0.333333	0.266667	0.03	-3.152	0.0146751	0.0275568	yes	-	Gibberellin-regulated family protein
AT1G10640	19.3333	210.667	0.45	6.25	3.79586	1.90386e-40	2.41831e-38	yes	-	Pectin lyase-like superfamily protein
AT1G10657	21.6667	78.3333	1.1	4.92333	2.16213	6.95412e-07	3.03092e-06	yes	-	Plant protein 1589 of unknown function
AT1G10680	11	3	0.123333	0.0466667	-1.4021	0.0250704	0.0445779	yes	PGP10	P-glycoprotein 10
AT1G10710	1.33333	5	0.0366667	0.186667	2.34792	0.00700246	0.0141302	yes	PHS1	poor homologous synapsis 1
AT1G10770	20	5	1.06333	0.343333	-1.63091	0.00170764	0.00393804	yes	-	Plant invertase/pectin methylesterase inhibitor superfamily protein
AT1G10780	138.667	290.667	3.92333	10.5333	1.42481	7.75177e-14	1.03127e-12	yes	-	F-box/RNI-like superfamily protein
AT1G10820	250.333	455.333	6.67667	15.4767	1.21289	5.15701e-13	6.12075e-12	yes	-	Protein of unknown function (DUF3755)
AT1G10890	429.333	824	14.3767	35.1633	1.29034	1.11262e-07	5.57307e-07	yes	-	-
AT1G10930	184.667	316.333	1.95667	4.33333	1.14708	3.14569e-09	2.09013e-08	yes	RECQ4A	DNA helicase (RECQl4A)
AT1G10970	294.333	533	7.9	18.4333	1.22239	1.47696e-13	1.89317e-12	yes	ZIP4	zinc transporter 4 precursor
AT1G10990	95.6667	303.333	4.67	18.7467	2.00514	2.93367e-22	1.01384e-20	yes	-	-
AT1G11040	4.33333	0.333333	0.136667	0.0133333	-3.35755	0.00731263	0.0146892	yes	-	HSP40/DnaJ peptide-binding protein
AT1G11070	33.6667	5	0.573333	0.1	-2.51937	7.20744e-06	2.59324e-05	yes	-	-
AT1G11125	44.6667	84.6667	2.00667	4.83333	1.26822	3.96457e-07	1.79613e-06	yes	-	-
AT1G11170	71	148.667	1.69	4.44333	1.39462	2.24791e-06	8.93327e-06	yes	-	Protein of unknown function (DUF707)
AT1G11190	267	82.3333	8.79667	3.43333	-1.35735	2.44109e-07	1.14931e-06	yes	BFN1	bifunctional nuclease i
AT1G11210	258.333	55	8.91667	2.38333	-1.90352	2.41997e-07	1.14027e-06	yes	-	Protein of unknown function (DUF761)
AT1G11220	56.3333	105.333	2.14333	5.12333	1.25723	1.56182e-07	7.60682e-07	yes	-	Protein of unknown function (DUF761)
AT1G11240	669	1211	32.11	74.23	1.20898	3.48459e-18	7.79139e-17	yes	-	-
AT1G11260	4250.67	623.333	93.1467	17.2667	-2.43151	1.13196e-54	3.46553e-52	yes	STP1	sugar transporter 1
AT1G11300	53	121.333	0.433333	1.26667	1.54749	7.08188e-11	6.14072e-10	yes	-	protein serine/threonine kinases;protein kinases;ATP binding;sugar binding;kinases;carbohydrate binding
AT1G11350	148.333	383.333	2.31333	7.66667	1.72863	6.74166e-21	2.0225e-19	yes	SD1-13	S-domain-1 13
AT1G11410	106.667	190.333	1.65	3.75667	1.18699	2.01118e-06	8.0704e-06	yes	-	S-locus lectin protein kinase family protein
AT1G11460	85	26.6667	3.50667	1.37	-1.35592	0.000523608	0.0013383	yes	UMAMIT26	nodulin MtN21 /EamA-like transporter family protein
AT1G11540	155	52	4.87667	2.09	-1.22239	2.84753e-07	1.32449e-06	yes	-	Sulfite exporter TauE/SafE family protein
AT1G11655	68.3333	14.3333	5.61	1.54	-1.86507	1.39809e-06	5.78121e-06	yes	-	-
AT1G11700	268.667	444.333	12.8033	27.0133	1.07715	2.28206e-06	9.05694e-06	yes	-	Protein of unknown function, DUF584
AT1G11720	158.333	275.667	1.86667	4.18667	1.16534	9.24849e-09	5.64844e-08	yes	SS3	starch synthase 3
AT1G11730	11.6667	19	0.426667	0.87	1.02791	0.0191983	0.0350662	yes	-	Galactosyltransferase family protein
AT1G11850	4	9.66667	0.266667	0.806667	1.59694	0.00950018	0.0186107	yes	-	-
AT1G11920	57.3333	17	2.06667	0.773333	-1.41814	3.5681e-05	0.00011379	yes	-	Pectin lyase-like superfamily protein
AT1G11940	130	231	3.67	8.35333	1.18657	2.78688e-09	1.86992e-08	yes	-	Core-2/I-branching beta-1,6-N-acetylglucosaminyltransferase family protein
AT1G12010	1483	196.333	47.8167	8.07333	-2.56628	3.65058e-46	6.8106e-44	yes	-	2-oxoglutarate (2OG) and Fe(II)-dependent oxygenase superfamily protein
AT1G12030	8	366	0.333333	19.0633	5.83769	1.3365e-27	7.20036e-26	yes	-	Protein of unknown function (DUF506)
AT1G12040	3425.67	642	57.9367	13.8467	-2.06494	1.60702e-23	6.23993e-22	yes	LRX1	leucine-rich repeat/extensin 1
AT1G12064	3.66667	28.6667	0.256667	2.49333	3.28011	1.96011e-09	1.34931e-08	yes	-	-
AT1G12080	3710.33	1002	221.173	75.3667	-1.55318	1.20118e-20	3.51954e-19	yes	-	Vacuolar calcium-binding protein-related
AT1G12100	0.666667	9.66667	0.0733333	1.26333	4.10662	8.54387e-07	3.67088e-06	yes	-	Bifunctional inhibitor/lipid-transfer protein/seed storage 2S albumin superfamily protein
AT1G12150	145.897	54.6733	3.48333	1.65667	-1.07219	0.000622705	0.0015671	yes	-	Plant protein of unknown function (DUF827)
AT1G12160	736	229.333	18.8	7.46	-1.33349	1.44215e-17	3.01299e-16	yes	-	Flavin-binding monooxygenase family protein
AT1G12180	0	4	0.001	0.336667	8.39518	0.00100191	0.00241795	yes	-	-
AT1G12244	48.6667	86.3333	2.06	4.65	1.17459	1.32229e-05	4.54924e-05	yes	-	Polynucleotidyl transferase, ribonuclease H-like superfamily protein
AT1G12320	47	157.333	2.35333	9.96	2.08144	5.55671e-13	6.56252e-12	yes	-	Protein of unknown function (DUF1442)
AT1G12480	1.66667	7	0.0366667	0.2	2.44746	0.0018573	0.00425483	yes	OZS1	C4-dicarboxylate transporter/malic acid transport protein
AT1G12560	1975	565	79.3767	28.9533	-1.45499	2.3096e-19	5.87987e-18	yes	EXPA7	expansin A7
AT1G12650	425	825.333	14.9567	36.9933	1.30648	6.86852e-17	1.3335e-15	yes	-	-
AT1G12665	4.66667	0.666667	0.37	0.0666667	-2.47249	0.0249186	0.0443598	yes	-	-
AT1G12740	1424	477	31.4833	13.3233	-1.24063	5.78415e-16	1.01206e-14	yes	CYP87A2	cytochrome P450, family 87, subfamily A, polypeptide 2
AT1G12780	5134.33	1920.67	147.13	70.2	-1.06755	7.07654e-11	6.13831e-10	yes	UGE1	UDP-D-glucose/UDP-D-galactose 4-epimerase 1
AT1G12800	521	888	8.14333	17.82	1.12981	1.70123e-12	1.89573e-11	yes	-	Nucleic acid-binding, OB-fold-like protein
AT1G12805	1	65.6667	0.08	6.66333	6.3801	2.57905e-34	2.33287e-32	yes	-	nucleotide binding
AT1G12860	40.6667	108.333	0.853333	2.90667	1.76818	3.21654e-11	2.93171e-10	yes	SCRM2	basic helix-loop-helix (bHLH) DNA-binding superfamily protein
AT1G12880	34	235.333	1.42333	12.4867	3.13304	2.96203e-28	1.69218e-26	yes	NUDT12	nudix hydrolase homolog 12
AT1G12890	2.33333	19.3333	0.146667	1.57667	3.42626	5.54732e-10	4.17492e-09	yes	-	Integrase-type DNA-binding superfamily protein
AT1G13030	161.667	254.333	3.07333	6.19667	1.01169	8.65432e-08	4.42159e-07	yes	-	sphere organelles protein-related
AT1G13050	93.3333	189	3.21667	8.5	1.4019	6.06607e-08	3.19492e-07	yes	-	-
AT1G13080	2541	763.333	64.3967	24.5567	-1.39087	7.4163e-13	8.61387e-12	yes	CYP71B2	cytochrome P450, family 71, subfamily B, polypeptide 2
AT1G13120	366.333	600	6.31333	13.1567	1.05932	1.11942e-11	1.09827e-10	yes	GLE1	embryo defective 1745
AT1G13140	12.6667	26.6667	0.3	0.796667	1.40901	0.000648291	0.00162413	yes	CYP86C3	cytochrome P450, family 86, subfamily C, polypeptide 3
AT1G13150	10.3333	33.3333	0.24	0.966667	2.00998	1.78975e-06	7.24395e-06	yes	CYP86C4	cytochrome P450, family 86, subfamily C, polypeptide 4
AT1G13200	15.3333	3.33333	0.49	0.13	-1.91427	0.00151847	0.00353491	yes	-	F-box and associated interaction domains-containing protein
AT1G13220	252.333	653	3.39	10.2933	1.60235	4.92342e-20	1.34675e-18	yes	LINC2	nuclear matrix constituent protein-related
AT1G13260	1783.67	552	47.4533	18.6267	-1.34914	8.01436e-13	9.25897e-12	yes	RAV1	related to ABI3/VP1 1
AT1G13300	1526.33	492	51.7367	21.1867	-1.28803	5.84822e-16	1.02237e-14	yes	HRS1	myb-like transcription factor family protein
AT1G13330	23.6667	88	0.97	4.63333	2.25599	6.15447e-14	8.3192e-13	yes	AHP2	Arabidopsis Hop2 homolog
AT1G13360	3210.33	922	158.623	54.7867	-1.53371	5.73299e-26	2.6739e-24	yes	-	-
AT1G13400	0.666667	12	0.0366667	0.823333	4.48894	1.15634e-08	6.94503e-08	yes	NUB	C2H2 and C2HC zinc fingers superfamily protein
AT1G13420	2608	532.333	89.71	23.17	-1.95301	9.45421e-31	6.54396e-29	yes	ST4B	sulfotransferase 4B
AT1G13510	195.667	41.3333	5.3	1.45	-1.86994	1.3966e-11	1.34783e-10	yes	-	Protein of unknown function (DUF1262)
AT1G13520	261.667	70.6667	8.62667	2.98667	-1.53027	5.70076e-11	5.00309e-10	yes	-	Protein of unknown function (DUF1262)
AT1G13540	75	14.6667	2.5	0.636667	-1.97332	2.21946e-07	1.05327e-06	yes	-	Protein of unknown function (DUF1262)
AT1G13550	29.6667	7	0.97	0.296667	-1.70914	7.33357e-05	0.000221258	yes	-	Protein of unknown function (DUF1262)
AT1G13608	0	4.66667	0.001	1	9.96578	0.000897128	0.00218495	yes	-	Defensin-like (DEFL) family protein
AT1G13609	2.33333	182.333	0.25	25.4667	6.67054	3.17093e-41	4.35182e-39	yes	-	Defensin-like (DEFL) family protein
AT1G13610	48	106.667	1.56333	4.32667	1.46863	3.6303e-05	0.000115635	yes	-	alpha/beta-Hydrolases superfamily protein
AT1G13620	26	52	1.73	4.39667	1.34564	7.82451e-06	2.79505e-05	yes	RGF2	-
AT1G13630	20	33.3333	0.336667	0.723333	1.10334	0.000809981	0.00199365	yes	-	Tetratricopeptide repeat (TPR)-like superfamily protein
AT1G13635	135.667	35.6667	5.49333	1.83	-1.58584	3.72827e-08	2.03639e-07	yes	-	DNA glycosylase superfamily protein
AT1G13790	8.33333	35.3333	0.14	0.776667	2.47187	7.68633e-07	3.32457e-06	yes	FDM4	XH/XS domain-containing protein
AT1G13800	21.6667	54	0.34	1.1	1.6939	5.03021e-07	2.24107e-06	yes	FAC19	Tetratricopeptide repeat (TPR)-like superfamily protein
AT1G13920	79.6667	125.667	3.22667	6.46333	1.00223	5.11506e-05	0.000159337	yes	-	Remorin family protein
AT1G13930	9709.33	2798.33	593.103	216.96	-1.45085	6.63861e-24	2.63777e-22	yes	-	-
AT1G14030	88	170	2.15667	5.26333	1.28717	1.13467e-07	5.6698e-07	yes	LSMT-L	Rubisco methyltransferase family protein
AT1G14060	497.333	814	23.5833	49.4633	1.06859	3.49439e-14	4.88218e-13	yes	-	GCK domain-containing protein
AT1G14160	462.333	129.667	21.0167	7.55333	-1.47635	2.98518e-15	4.76193e-14	yes	-	Uncharacterised protein family (UPF0497)
AT1G14185	276.667	20	6.67667	0.606667	-3.46015	1.20594e-31	8.86088e-30	yes	-	Glucose-methanol-choline (GMC) oxidoreductase family protein
AT1G14200	1048	381.333	53.7067	24.9267	-1.10741	3.80293e-10	2.93611e-09	yes	-	RING/U-box superfamily protein
AT1G14270	109.333	311.333	3.41667	12.3033	1.84839	2.57028e-11	2.38832e-10	yes	-	CAAX amino terminal protease family protein
AT1G14350	243.667	541.667	5.02333	14.2467	1.50391	1.69835e-22	6.02624e-21	yes	FLP	Duplicated homeodomain-like superfamily protein
AT1G14440	12	33.6667	0.353333	1.23333	1.80346	1.21127e-06	5.06038e-06	yes	HB31	homeobox protein 31
AT1G14490	13	25.6667	0.66	1.68	1.34792	0.00173449	0.00399585	yes	-	Predicted AT-hook DNA-binding family protein
AT1G14540	667.333	78	22.88	3.40333	-2.74907	1.79109e-50	4.32033e-48	yes	PER4	Peroxidase superfamily protein
AT1G14580	228.667	76.3333	5.24667	2.24333	-1.22576	1.76001e-08	1.01914e-07	yes	-	C2H2-like zinc finger protein
AT1G14600	13.3333	36.6667	0.59	2.05	1.79684	5.90426e-06	2.1562e-05	yes	-	Homeodomain-like superfamily protein
AT1G14630	36.6667	86	1.9	5.57667	1.5534	0.000487664	0.001253	yes	-	-
AT1G14660	62.6667	118.333	1.06667	2.53667	1.24982	7.88388e-06	2.81289e-05	yes	NHX8	Na+/H+ exchanger 8
AT1G14700	212.667	726	7.10333	30.83	2.11777	9.85836e-36	9.89149e-34	yes	PAP3	purple acid phosphatase 3
AT1G14820	147.333	412	5.84667	20.7667	1.82858	1.49469e-26	7.3292e-25	yes	-	Sec14p-like phosphatidylinositol transfer family protein
AT1G14840	135.333	209.333	2.42	4.84333	1.00099	5.34732e-06	1.96998e-05	yes	MAP70-4	microtubule-associated proteins 70-4
AT1G14870	7368.67	1674	415.117	120.263	-1.78732	9.48678e-44	1.55167e-41	yes	PCR2	PLANT CADMIUM RESISTANCE 2
AT1G14960	1993.33	169.667	121.457	12.8533	-3.24023	9.08316e-29	5.3557e-27	yes	-	Polyketide cyclase/dehydrase and lipid transport superfamily protein
AT1G14970	113.333	330.333	2.59667	9.70667	1.90232	2.6545e-15	4.25433e-14	yes	-	O-fucosyltransferase family protein
AT1G15040	1772.82	290.79	52.35	10.94	-2.25858	2.17641e-40	2.72108e-38	yes	GAT1_2.1	Class I glutamine amidotransferase-like superfamily protein
AT1G15050	10	2.33333	0.75	0.216667	-1.79141	0.00819892	0.0162918	yes	IAA34	indole-3-acetic acid inducible 34
AT1G15080	65	130	2.12667	5.38667	1.3408	2.43101e-07	1.14502e-06	yes	LPP2	lipid phosphate phosphatase 2
AT1G15100	2347.67	812.667	125.58	55.4233	-1.18004	9.50936e-17	1.81522e-15	yes	RHA2A	RING-H2 finger A2A
AT1G15125	406.333	767.667	15.8433	38.8833	1.29528	3.6367e-07	1.65544e-06	yes	-	S-adenosyl-L-methionine-dependent methyltransferases superfamily protein
AT1G15150	0.333333	6	0.01	0.186667	4.22239	0.000722275	0.00179311	yes	-	MATE efflux family protein
AT1G15160	20	32.6667	0.57	1.16333	1.02923	0.0100928	0.0196635	yes	-	MATE efflux family protein
AT1G15200	722	1555	18.5333	50.3767	1.44263	9.33905e-14	1.2301e-12	yes	-	protein-protein interaction regulator family protein
AT1G15215	100.333	192.667	3.85	9.45333	1.29596	5.3786e-09	3.426e-08	yes	SHH1	-
AT1G15330	95.6667	7.33333	3.34	0.333333	-3.32481	5.60924e-12	5.76619e-11	yes	-	Cystathionine beta-synthase (CBS) protein
AT1G15380	2350	184.333	99.9067	10.1167	-3.30385	8.24944e-116	6.56655e-112	yes	GLYI4	Lactoylglutathione lyase / glyoxalase I family protein
AT1G15415	4.01667	11.1167	0.343333	1.21333	1.82129	0.00129621	0.00305796	yes	-	-
AT1G15420	508.333	840.667	19.0433	40.3067	1.08173	1.08632e-15	1.83201e-14	yes	-	-
AT1G15580	37	7.33333	2.47333	0.603333	-2.03543	3.40713e-05	0.000109035	yes	IAA5	indole-3-acetic acid inducible 5
AT1G15630	17.3333	93	0.676667	4.65333	2.78175	9.92079e-18	2.12093e-16	yes	-	-
AT1G15640	48	103.333	1.87667	5.13	1.45079	9.25543e-08	4.70255e-07	yes	-	-
AT1G15772	0.666667	4.33333	0.03	0.246667	3.03953	0.00911647	0.0179296	yes	-	-
AT1G15830	53.3333	19	1.54667	0.693333	-1.15754	0.00273209	0.00604264	yes	-	-
AT1G15870	49.3333	96.3333	2.09333	5.20333	1.31363	1.27616e-07	6.31599e-07	yes	-	Mitochondrial glycoprotein family protein
AT1G15885	22.6667	37.3333	1.80667	3.78	1.06506	0.00183815	0.00421499	yes	-	-
AT1G15890	191.667	61	2.75667	1.12667	-1.29086	1.30919e-07	6.46473e-07	yes	-	Disease resistance protein (CC-NBS-LRR class) family
AT1G15940	456.333	769.333	5.80333	12.55	1.11273	1.59845e-11	1.52928e-10	yes	-	Tudor/PWWP/MBT superfamily protein
AT1G15960	28.41	125.847	0.556667	3.1	2.47738	8.41276e-12	8.40153e-11	yes	NRAMP6	NRAMP metal ion transporter 6
AT1G16000	523	821	42.2967	84.7133	1.00205	1.13235e-11	1.10959e-10	yes	-	-
AT1G16040	230.333	365.333	11.2967	22.8767	1.01798	7.73276e-09	4.77894e-08	yes	-	-
AT1G16070	33	126.333	1.03	5.03667	2.28982	3.27233e-19	8.16545e-18	yes	TLP8	tubby like protein 8
AT1G16090	5.33333	32.6667	0.173333	1.32333	2.93256	1.01358e-06	4.30376e-06	yes	WAKL7	wall associated kinase-like 7
AT1G16120	48.59	9	0.93	0.22	-2.07973	1.18842e-06	4.9736e-06	yes	WAKL1	wall associated kinase-like 1
AT1G16130	163.333	42.6667	2.67667	0.893333	-1.58317	3.77046e-08	2.05803e-07	yes	WAKL2	wall associated kinase-like 2
AT1G16150	69.3333	11	1.23667	0.25	-2.30646	3.74806e-12	3.96034e-11	yes	WAKL4	wall associated kinase-like 4
AT1G16220	87.6667	186.667	2.47333	6.72	1.442	2.583e-12	2.80246e-11	yes	-	Protein phosphatase 2C family protein
AT1G16330	86	195.667	1.84667	5.38667	1.54447	5.8126e-12	5.95219e-11	yes	CYCB3;1	cyclin b3;1
AT1G16370	393	97.6667	9.36333	2.96333	-1.6598	7.10386e-14	9.49302e-13	yes	2020-10-06	organic cation/carnitine transporter 6
AT1G16400	1410.67	2464.33	31.3433	69.8467	1.15603	1.2757e-09	9.06658e-09	yes	CYP79F2	cytochrome P450, family 79, subfamily F, polypeptide 2
AT1G16410	14.3333	208	0.303333	5.51667	4.18482	3.64103e-12	3.8592e-11	yes	CYP79F1	cytochrome p450 79f1
AT1G16420	35.6667	11.6667	1.12	0.46	-1.28379	0.00140063	0.00328235	yes	MC8	metacaspase 8
AT1G16440	237	74.3333	6.31333	2.51333	-1.3288	3.53822e-08	1.94191e-07	yes	RSH3	root hair specific 3
AT1G16490	9.66667	24.6667	0.346667	1.10667	1.6746	0.000106222	0.000310741	yes	MYB58	myb domain protein 58
AT1G16500	61.6667	112.333	2.57333	5.85	1.1848	0.000165491	0.000465096	yes	-	-
AT1G16540	214.667	386.333	3.27333	7.47667	1.19163	1.47474e-07	7.21653e-07	yes	ABA3	molybdenum cofactor sulfurase (LOS5) (ABA3)
AT1G16630	258.667	428	3.91667	8.29333	1.08233	3.85778e-12	4.06369e-11	yes	-	-
AT1G16640	8.66667	31.3333	0.48	2.20333	2.19858	8.21922e-07	3.54095e-06	yes	-	AP2/B3-like transcriptional factor family protein
AT1G16650	111.667	215	2.74333	6.68	1.28392	2.9022e-07	1.34755e-06	yes	-	S-adenosyl-L-methionine-dependent methyltransferases superfamily protein
AT1G16690	149.667	244.333	3.36667	7.01667	1.05946	9.91489e-09	6.01086e-08	yes	-	Enhancer of polycomb-like transcription factor protein
AT1G16740	510.333	1145.33	35.8133	102.53	1.51748	1.58661e-27	8.43838e-26	yes	-	Ribosomal protein L20
AT1G16750	44.6667	178.667	0.983333	4.98333	2.34136	2.63367e-22	9.16794e-21	yes	-	Protein of unknown function, DUF547
AT1G16780	172	293.333	2.52	5.51	1.12863	9.43663e-09	5.75304e-08	yes	VHP2;2	Inorganic H pyrophosphatase family protein
AT1G16820	12.6667	31	0.886667	2.56	1.52968	0.00120738	0.00286688	yes	-	vacuolar ATP synthase catalytic subunit-related / V-ATPase-related / vacuolar proton pump-related
AT1G16960	4.66667	14	0.29	1.11333	1.94076	0.000327042	0.00086833	yes	-	Ubiquitin domain-containing protein
AT1G17140	358	1139.33	10.08	40.9167	2.02119	1.08696e-50	2.7038e-48	yes	ICR1	interactor of constitutive active rops 1
AT1G17147	292.667	69.3333	21.1833	6.31667	-1.74569	6.93487e-14	9.28278e-13	yes	-	VQ motif-containing protein
AT1G17190	2221	508	99.6567	28.6567	-1.7981	7.22333e-17	1.40011e-15	yes	GSTU26	glutathione S-transferase tau 26
AT1G17200	325.333	623.667	15.7067	38.22	1.28295	6.21747e-18	1.3584e-16	yes	-	Uncharacterised protein family (UPF0497)
AT1G17235	5.33333	0.666667	0.62	0.0933333	-2.7318	0.00902093	0.0177622	yes	RTFL11	ROTUNDIFOLIA like 11
AT1G17260	19.3333	57	0.286667	1.06333	1.89115	1.72623e-08	1.00055e-07	yes	AHA10	autoinhibited H(+)-ATPase isoform 10
AT1G17300	120.333	31.3333	7.22667	2.35	-1.62067	0.000502545	0.00128874	yes	-	-
AT1G17310	22.6667	7.33333	1.44667	0.6	-1.2697	0.00768525	0.0153641	yes	-	MADS-box transcription factor family protein
AT1G17340	1247.33	438.333	17.4233	7.82333	-1.15517	1.18858e-17	2.51848e-16	yes	-	Phosphoinositide phosphatase family protein
AT1G17420	15.3333	77.3333	0.213333	1.36333	2.67596	2.59359e-11	2.40617e-10	yes	LOX3	lipoxygenase 3
AT1G17430	441	160	16.2533	7.49	-1.1177	5.89517e-10	4.41583e-09	yes	-	alpha/beta-Hydrolases superfamily protein
AT1G17460	41.3333	77.6667	0.793333	1.91	1.26757	9.19799e-06	3.24443e-05	yes	TRFL3	TRF-like 3
AT1G17480	57.3333	121	1.65333	4.37	1.40226	5.86093e-05	0.000180313	yes	IQD7	IQ-domain 7
AT1G17490	139	291.333	10.2233	27.2033	1.41192	3.16885e-13	3.85886e-12	yes	-	-
AT1G17540	5	0.666667	0.08	0.0133333	-2.58496	0.0177238	0.0326501	yes	-	Protein kinase protein with adenine nucleotide alpha hydrolases-like domain
AT1G17560	178	289.333	8.45333	17.5333	1.05251	2.45277e-09	1.65927e-08	yes	HLL	Ribosomal protein L14p/L23e family protein
AT1G17590	85	206.333	2.36	7.29333	1.62779	9.66115e-11	8.18114e-10	yes	NF-YA8	nuclear factor Y, subunit A8
AT1G17690	420.333	655.333	6.83	13.7033	1.00457	3.61857e-09	2.37982e-08	yes	NOF1	-
AT1G17710	12.6667	114.667	0.493333	5.65667	3.51932	1.57326e-12	1.75804e-11	yes	PEPC1	Pyridoxal phosphate phosphatase-related protein
AT1G17830	41.3333	138.333	1.08333	4.59667	2.08511	2.10996e-15	3.43462e-14	yes	-	Protein of unknown function (DUF789)
AT1G17840	1275.5	2513.95	17.4067	43.8133	1.33173	1.70492e-14	2.46199e-13	yes	ABCG11	white-brown complex homolog protein 11
AT1G17850	105.5	200.053	2.19667	5.41333	1.3012	1.13142e-08	6.80735e-08	yes	-	Rhodanese/Cell cycle control phosphatase superfamily protein
AT1G17860	11158.3	3732.33	631.113	268.313	-1.23398	1.36345e-15	2.2721e-14	yes	-	Kunitz family trypsin and protease inhibitor protein
AT1G17880	3249.67	6227.67	173.673	425.103	1.29144	1.30734e-20	3.81187e-19	yes	BTF3	basic transcription factor 3
AT1G17920	37.3333	76.6667	0.566667	1.49333	1.39796	2.07249e-07	9.88238e-07	yes	HDG12	homeodomain GLABROUS 12
AT1G17990	85.64	195.167	2.31667	7	1.5953	0.000330008	0.000875525	yes	-	FMN-linked oxidoreductases superfamily protein
AT1G18020	615.693	1754.17	21.89	78.35	1.83966	2.53529e-10	2.00672e-09	yes	-	FMN-linked oxidoreductases superfamily protein
AT1G18090	65.51	129.857	1.45667	3.69333	1.34225	3.39886e-08	1.87102e-07	yes	-	5'-3' exonuclease family protein
AT1G18140	700.667	81.6667	15.1967	2.26333	-2.74723	7.07573e-37	7.44354e-35	yes	LAC1	laccase 1
AT1G18200	170.333	54.3333	8.38333	3.39	-1.30624	6.10108e-08	3.21195e-07	yes	RABA6b	RAB GTPase homolog A6B
AT1G18250	408.667	2173	16.8033	113.98	2.76196	1.62136e-56	5.6113e-54	yes	ATLP-1	Pathogenesis-related thaumatin superfamily protein
AT1G18265	45.3333	125.333	1.81333	6.39	1.81717	7.72447e-10	5.69146e-09	yes	-	Protein of unknown function, DUF593
AT1G18270	4044	1290.33	38.08	15.59	-1.28841	3.45089e-16	6.20069e-15	yes	-	ketose-bisphosphate aldolase class-II family protein
AT1G18320	11.7733	44.2633	0.71	3.34667	2.23683	3.37251e-09	2.2272e-08	yes	-	Mitochondrial import inner membrane translocase subunit Tim17/Tim22/Tim23 family protein
AT1G18330	2102.96	728.24	57.5667	25.1967	-1.192	4.60196e-09	2.97013e-08	yes	EPR1	Homeodomain-like superfamily protein
AT1G18335	87.3333	137.667	3.28667	6.60667	1.0073	7.53146e-06	2.69845e-05	yes	-	Acyl-CoA N-acyltransferases (NAT) superfamily protein
AT1G18350	6.33333	1	0.243333	0.0466667	-2.38247	0.0076074	0.0152186	yes	MKK7	MAP kinase kinase 7
AT1G18370	385	856.667	5.15333	14.7367	1.51583	2.00279e-21	6.3096e-20	yes	HIK	ATP binding microtubule motor family protein
AT1G18390	1133	358	20.6867	8.39667	-1.30081	1.62061e-18	3.77932e-17	yes	-	Protein kinase superfamily protein
AT1G18420	516	156.333	12.2833	4.74667	-1.37172	4.01228e-16	7.15025e-15	yes	-	Aluminium activated malate transporter family protein
AT1G18460	2056.67	710.333	35	15.3867	-1.18567	2.00029e-15	3.26055e-14	yes	-	alpha/beta-Hydrolases superfamily protein
AT1G18485	47.6667	98	0.643333	1.69	1.39338	1.39215e-05	4.77035e-05	yes	-	Pentatricopeptide repeat (PPR) superfamily protein
AT1G18540	7980.67	14853.7	385.103	917.28	1.25212	2.25098e-20	6.37644e-19	yes	-	Ribosomal protein L6 family protein
AT1G18550	124.667	249	2.23	5.69667	1.35307	5.74881e-13	6.77599e-12	yes	-	ATP binding microtubule motor family protein
AT1G18590	577	987.333	17.6367	38.6367	1.13139	3.9509e-10	3.04052e-09	yes	SOT17	sulfotransferase 17
AT1G18650	102	229.333	4.84333	13.81	1.51164	2.37487e-12	2.59195e-11	yes	PDCB3	plasmodesmata callose-binding protein 3
AT1G18670	325	610.333	5.49333	13.18	1.2626	5.27789e-15	8.16825e-14	yes	IBS1	Protein kinase superfamily protein
AT1G18730	110.667	275.667	6.83	21.7167	1.66885	2.76993e-09	1.8596e-08	yes	PnsB4	NDH dependent flow 6
AT1G18750	26.3333	42	0.776667	1.56333	1.00926	0.00548994	0.0113475	yes	AGL65	AGAMOUS-like 65
AT1G18860	294.333	90.6667	8.44	3.30333	-1.35332	4.08399e-09	2.661e-08	yes	WRKY61	WRKY DNA-binding protein 61
AT1G18870	478.333	93.6667	10.9867	2.74	-2.00351	1.1046e-05	3.83791e-05	yes	ICS2	isochorismate synthase 2
AT1G18880	3881.71	755.08	83.7333	20.59	-2.02386	7.05211e-29	4.18917e-27	yes	NRT1.9	Major facilitator superfamily protein
AT1G18940	145.333	41.3333	3.82667	1.40333	-1.44723	2.5158e-07	1.18146e-06	yes	-	Nodulin-like / Major Facilitator Superfamily protein
AT1G18970	426	121	21.8333	7.99333	-1.44966	5.68041e-10	4.26835e-09	yes	GLP4	germin-like protein 4
AT1G18980	2567	526	135.18	35.15	-1.94329	3.33648e-23	1.26871e-21	yes	-	RmlC-like cupins superfamily protein
AT1G19020	893.333	238.667	71.0333	24.03	-1.56366	1.43854e-18	3.38697e-17	yes	-	-
AT1G19080	78.2067	174.22	3.47667	9.83667	1.50046	4.30337e-08	2.32762e-07	yes	TTN10	GINS complex protein
AT1G19115	15.6667	32.6667	0.773333	1.89	1.28922	0.00695692	0.0140456	yes	-	-
AT1G19150	51.3333	119.667	2.07	6.1	1.55918	0.000110514	0.000321956	yes	Lhca6	photosystem I light harvesting complex gene 6
AT1G19250	14.3333	29.6667	0.343333	0.903333	1.39565	0.00023029	0.000629573	yes	FMO1	flavin-dependent monooxygenase 1
AT1G19320	3	0	0.143333	0.001	-7.16323	0.0171038	0.0316105	yes	-	Pathogenesis-related thaumatin superfamily protein
AT1G19340	39	87	1.01333	2.88333	1.50863	9.7643e-09	5.93463e-08	yes	-	Methyltransferase MT-A70 family protein
AT1G19350	2710	4752.33	79.3133	179.857	1.18121	3.13826e-19	7.8391e-18	yes	BES1	Brassinosteroid signalling positive regulator (BZR1) family protein
AT1G19380	206	472	12.66	36.9233	1.54426	1.17589e-20	3.45131e-19	yes	-	Protein of unknown function (DUF1195)
AT1G19397	35.1233	104.873	1.97	7.44333	1.91775	6.01618e-12	6.14747e-11	yes	-	-
AT1G19400	1163	408.667	37.0033	16.4267	-1.17162	1.39129e-14	2.02833e-13	yes	-	Erythronate-4-phosphate dehydrogenase family protein
AT1G19485	234.333	488	3.77	10.0267	1.41121	8.4156e-12	8.40153e-11	yes	-	Transducin/WD40 repeat-like superfamily protein
AT1G19500	0	3	0.001	0.276667	8.11201	0.0122226	0.0233481	yes	-	-
AT1G19530	2642.67	586.667	157.993	44.0967	-1.84112	5.31766e-13	6.29577e-12	yes	-	-
AT1G19610	15.6667	106	1.48	12.6833	3.09926	2.16239e-23	8.32869e-22	yes	PDF1.4	Arabidopsis defensin-like protein
AT1G19630	1	14	0.03	0.516667	4.1062	6.04398e-09	3.81251e-08	yes	CYP722A1	cytochrome P450, family 722, subfamily A, polypeptide 1
AT1G19650	122.333	226.667	2.23	5.26667	1.23985	3.12481e-09	2.07741e-08	yes	-	Sec14p-like phosphatidylinositol transfer family protein
AT1G19670	49.6667	123	1.59	5.10667	1.68336	1.00781e-06	4.28078e-06	yes	CLH1	chlorophyllase 1
AT1G19690	105.113	284.743	3.43333	11.78	1.77866	7.68615e-13	8.90132e-12	yes	-	NAD(P)-binding Rossmann-fold superfamily protein
AT1G19750	6	14.3333	0.186667	0.563333	1.59352	0.00114051	0.0027238	yes	-	Transducin/WD40 repeat-like superfamily protein
AT1G19790	52	308	1.24	9.48	2.93455	1.57421e-38	1.78161e-36	yes	SRS7	SHI-related sequence 7
AT1G19850	595.333	1128.33	7.32333	17.8333	1.284	7.76187e-19	1.86472e-17	yes	MP	Transcriptional factor B3 family protein / auxin-responsive factor AUX/IAA-related
AT1G19900	1339.67	37.3333	30.25	1.05	-4.84847	2.3317e-81	2.93058e-78	yes	-	glyoxal oxidase-related protein
AT1G19960	381.333	61.3333	37.4633	7.71	-2.28068	9.59875e-26	4.39115e-24	yes	-	-
AT1G19990	134.667	265.667	6.28667	15.87	1.33593	3.43353e-13	4.16419e-12	yes	-	-
AT1G20020	703.333	1385.33	21.0967	53.1267	1.33242	7.10334e-09	4.41624e-08	yes	FNR2	ferredoxin-NADP(+)-oxidoreductase 2
AT1G20060	51	139	0.713333	2.49333	1.80543	1.44682e-11	1.39427e-10	yes	-	ATP binding microtubule motor family protein
AT1G20065	4.66667	10	0.31	0.87	1.48875	0.021133	0.0382519	yes	-	-
AT1G20070	655	1148.67	24.3767	54.6533	1.16481	6.47237e-11	5.64088e-10	yes	-	-
AT1G20100	827	1868.33	26.1433	74.9367	1.51923	2.37084e-18	5.40742e-17	yes	-	-
AT1G20160	2031.67	311.667	35.26	6.92667	-2.3478	9.83852e-35	9.17749e-33	yes	ATSBT5.2	Subtilisin-like serine endopeptidase family protein
AT1G20180	11	0.333333	0.363333	0.01	-5.18322	0.000889695	0.00216906	yes	-	Protein of unknown function (DUF677)
AT1G20310	3.66667	9.66667	0.163333	0.546667	1.74284	0.010479	0.0203214	yes	-	-
AT1G20380	231	381	4.14333	8.83667	1.09271	5.60686e-06	2.05892e-05	yes	-	Prolyl oligopeptidase family protein
AT1G20410	249	415.667	6.10333	12.9433	1.08454	4.12061e-09	2.68266e-08	yes	-	Pseudouridine synthase family protein
AT1G20440	29188	5362	1000.97	232.753	-2.10452	4.98946e-45	8.8258e-43	yes	COR47	cold-regulated 47
AT1G20450	7165	2239	197.677	78.49	-1.33256	1.14127e-22	4.11685e-21	yes	ERD10	Dehydrin family protein
AT1G20470	28.6667	58.6667	1.98	5.01333	1.34027	0.000756899	0.00187206	yes	-	SAUR-like auxin-responsive protein family
AT1G20520	6.66667	12.3333	0.403333	0.93	1.20526	0.0190479	0.0348225	yes	-	Arabidopsis protein of unknown function (DUF241)
AT1G20570	12	30.35	0.17	0.556667	1.71128	4.94044e-06	1.83423e-05	yes	-	Spc97 / Spc98 family of spindle pole body (SBP) component
AT1G20610	334	636.333	7.59333	18.5233	1.28654	1.34175e-18	3.16924e-17	yes	CYCB2;3	Cyclin B2;3
AT1G20690	48.6667	83.3333	1.05	2.27333	1.11442	2.73899e-05	8.89772e-05	yes	-	SWI-SNF-related chromatin binding protein
AT1G20700	77	30.3333	4.17333	2.04333	-1.03028	0.0142036	0.0267284	yes	WOX14	WUSCHEL related homeobox 14
AT1G20720	36.6667	96	0.436667	1.47333	1.75448	3.32483e-08	1.83365e-07	yes	-	RAD3-like DNA-binding helicase protein
AT1G20810	138	228.667	6.29667	13.3033	1.07913	5.53365e-06	2.03392e-05	yes	-	FKBP-like peptidyl-prolyl cis-trans isomerase family protein
AT1G20840	5471.67	1834.33	91.23	38.8633	-1.2311	1.12285e-20	3.30624e-19	yes	TMT1	tonoplast monosaccharide transporter1
AT1G20930	301.333	512	10.3467	22.4867	1.1199	4.66655e-14	6.40076e-13	yes	CDKB2;2	cyclin-dependent kinase B2;2
AT1G21060	57.3333	95	1.55667	3.29667	1.08255	0.000134779	0.000385823	yes	-	Protein of unknown function, DUF547
AT1G21100	2995.16	224.547	91.18	8.62333	-3.4024	5.1914e-34	4.57457e-32	yes	IGMT1	O-methyltransferase family protein
AT1G21110	2778.58	570.48	83.9367	21.72	-1.95028	2.08621e-34	1.90148e-32	yes	IGMT3	O-methyltransferase family protein
AT1G21140	167	22.3333	7.69	1.29333	-2.57189	1.37167e-10	1.13498e-09	yes	-	Vacuolar iron transporter (VIT) family protein
AT1G21250	10.6667	48.6667	0.16	0.966667	2.59495	0.00140909	0.00329926	yes	WAK1	cell wall-associated kinase
AT1G21270	12	59.3333	0.2	1.26667	2.66297	7.91158e-08	4.06823e-07	yes	WAK2	wall-associated kinase 2
AT1G21310	192211	69092	4788.9	2200.36	-1.12195	2.71824e-12	2.93851e-11	yes	EXT3	extensin 3
AT1G21320	11	32	0.403333	2	2.30996	4.46584e-06	1.67338e-05	yes	-	nucleotide binding;nucleic acid binding
AT1G21340	11	24.3333	0.58	1.64	1.49957	0.000130015	0.000373348	yes	-	Dof-type zinc finger DNA-binding family protein
AT1G21350	114	213	4.66667	10.88	1.22121	8.09382e-09	4.99046e-08	yes	-	Thioredoxin superfamily protein
AT1G21390	403.333	123.333	14.5267	5.55667	-1.38641	9.21526e-09	5.62991e-08	yes	emb2170	embryo defective 2170
AT1G21400	1351.33	309.667	29.0567	8.39667	-1.79098	5.31158e-19	1.29959e-17	yes	-	Thiamin diphosphate-binding fold (THDP-binding) superfamily protein
AT1G21440	1371.67	2278.67	45.87	97.0533	1.08123	6.62408e-12	6.72547e-11	yes	-	Phosphoenolpyruvate carboxylase family protein
AT1G21460	32.6667	69.6667	1.36667	3.65	1.41724	8.80405e-06	3.11675e-05	yes	SWEET1	Nodulin MtN3 family protein
AT1G21560	278.333	494.333	6.87333	15.8633	1.20661	9.52152e-14	1.25344e-12	yes	-	-
AT1G21650	233.693	341.667	2.66333	5.39667	1.01884	4.54196e-07	2.03646e-06	yes	SECA2	Preprotein translocase SecA family protein
AT1G21670	1095	332.667	19.9367	7.68667	-1.37499	7.29874e-20	1.98286e-18	yes	-	-
AT1G21680	2791.33	702.333	49.88	16	-1.64039	4.41169e-32	3.31293e-30	yes	-	DPP6 N-terminal domain-like protein
AT1G21740	483	781	7.01	14.4933	1.0479	7.85492e-13	9.08356e-12	yes	-	Protein of unknown function (DUF630 and DUF632)
AT1G21810	15	57.3333	0.31	1.47333	2.24874	6.64138e-09	4.15064e-08	yes	-	Plant protein of unknown function (DUF869)
AT1G22150	51.3333	551.667	1.1	14.7367	3.74383	2.13826e-42	3.21142e-40	yes	SULTR1;3	sulfate transporter 1;3
AT1G22160	165.667	393	9.52667	28.7267	1.59235	7.70208e-16	1.32798e-14	yes	-	Protein of unknown function (DUF581)
AT1G22210	1.33333	11.6667	0.0466667	0.533333	3.51457	0.00019457	0.000540271	yes	TPPC	Haloacid dehalogenase-like hydrolase (HAD) superfamily protein
AT1G22250	26.3333	94.3333	1.33333	6.13667	2.20242	1.78706e-13	2.27116e-12	yes	-	-
AT1G22260	7.33333	20.3333	0.1	0.366667	1.87447	6.03141e-05	0.000185081	yes	ZYP1a	Myosin heavy chain-related protein
AT1G22275	12	22	0.176667	0.413333	1.22628	0.00293976	0.00645828	yes	ZYP1b	Myosin heavy chain-related protein
AT1G22310	225.667	381.667	5.16333	11.2167	1.11927	7.75055e-09	4.7887e-08	yes	MBD8	methyl-CPG-binding domain 8
AT1G22330	405.333	155.667	12.7567	6.19	-1.04324	1.65673e-06	6.73865e-06	yes	-	RNA-binding (RRM/RBD/RNP motifs) family protein
AT1G22400	629	197.667	15.1933	6.00667	-1.3388	2.79309e-10	2.19983e-09	yes	UGT85A1	UDP-Glycosyltransferase superfamily protein
AT1G22480	14	2	0.63	0.11	-2.51785	0.000146932	0.00041711	yes	-	Cupredoxin superfamily protein
AT1G22490	17.3333	51.6667	0.603333	2.28333	1.92011	3.09422e-07	1.42838e-06	yes	-	basic helix-loop-helix (bHLH) DNA-binding superfamily protein
AT1G22530	8251.67	2317.33	140.593	50.16	-1.48692	5.31197e-30	3.48489e-28	yes	PATL2	PATELLIN 2
AT1G22630	122.333	251.333	7.99333	20.9567	1.39054	2.68561e-07	1.25503e-06	yes	-	-
AT1G22660	194	307.667	4.04	8.21	1.02303	6.44696e-09	4.04364e-08	yes	-	Polynucleotide adenylyltransferase family protein
AT1G22710	1830.33	443.667	39.18	12.03	-1.70348	2.7834e-13	3.42616e-12	yes	SUC2	sucrose-proton symporter 2
AT1G22760	0.666667	5	0.01	0.11	3.45943	0.012633	0.0240341	yes	PAB3	poly(A) binding protein 3
AT1G22810	22	8	1.13333	0.533333	-1.08746	0.0277022	0.0487134	yes	-	Integrase-type DNA-binding superfamily protein
AT1G22950	232.333	404	6.49667	14.4267	1.15097	3.95138e-11	3.54067e-10	yes	-	2-oxoglutarate (2OG) and Fe(II)-dependent oxygenase superfamily protein
AT1G22990	69.6667	27	4.31333	2.12667	-1.02021	0.000281057	0.00075556	yes	HIPP22	Heavy metal transport/detoxification superfamily protein
AT1G23000	89.3333	172.667	2.49	6.09333	1.29109	2.76563e-07	1.29117e-06	yes	-	Heavy metal transport/detoxification superfamily protein
AT1G23020	1619.67	5074	29.8833	118.773	1.9908	1.38536e-35	1.37844e-33	yes	FRO3	ferric reduction oxidase 3
AT1G23100	224	522.333	17.75	52.8267	1.57345	1.14766e-19	3.03837e-18	yes	-	GroES-like family protein
AT1G23110	7.33333	49.6667	0.323333	2.6	3.00742	3.12361e-09	2.07741e-08	yes	-	-
AT1G23120	449.333	109	26.3733	8.04667	-1.71262	8.83266e-18	1.8968e-16	yes	-	Polyketide cyclase/dehydrase and lipid transport superfamily protein
AT1G23140	110	186	7.20667	15.4133	1.09677	6.27549e-06	2.28234e-05	yes	-	Calcium-dependent lipid-binding (CaLB domain) family protein
AT1G23280	474.333	862.333	19.1167	44.7767	1.22792	1.77212e-14	2.55391e-13	yes	-	MAK16 protein-related
AT1G23360	65.3333	250	2.59	12.5067	2.27167	4.18445e-17	8.334e-16	yes	MENG	S-adenosyl-L-methionine-dependent methyltransferases superfamily protein
AT1G23410	644.333	1155.67	44.1267	101.353	1.19967	1.46371e-15	2.43239e-14	yes	-	Ribosomal protein S27a / Ubiquitin family protein
AT1G23450	10	17.6667	0.213333	0.48	1.16993	0.0150934	0.0282647	yes	-	Tetratricopeptide repeat (TPR)-like superfamily protein
AT1G23540	68	22.6667	1.24667	0.536667	-1.21598	0.000181794	0.000507571	yes	PERK12	Protein kinase superfamily protein
AT1G23710	485.333	186	17.2867	8.40667	-1.04005	4.09181e-08	2.22327e-07	yes	-	Protein of unknown function (DUF1645)
AT1G23720	11830	2621.67	169.783	47.9267	-1.82479	2.11227e-18	4.84079e-17	yes	-	Proline-rich extensin-like family protein
AT1G23760	1034.67	78.6667	20.36	1.95333	-3.38173	3.84644e-71	3.16734e-68	yes	JP630	BURP domain-containing protein
AT1G23790	75.3333	163	1.73	4.79333	1.47026	1.58989e-11	1.52171e-10	yes	-	Plant protein of unknown function (DUF936)
AT1G23850	409	140.667	11.4433	4.92	-1.21778	3.24211e-06	1.25075e-05	yes	-	-
AT1G23870	5744.67	1827	80.6967	32.7633	-1.30043	2.49788e-23	9.58994e-22	yes	TPS9	trehalose-phosphatase/synthase 9
AT1G23935	26.3333	8.33333	0.5	0.206667	-1.27462	0.00335811	0.00727108	yes	-	-
AT1G24010	0.333333	7	0.02	0.586667	4.87447	5.71056e-05	0.000175982	yes	-	Polyketide cyclase/dehydrase and lipid transport superfamily protein
AT1G24020	37.6667	771	2.09	55.18	4.72257	3.98223e-77	4.52836e-74	yes	MLP423	MLP-like protein 423
AT1G24070	1	5.66667	0.02	0.16	3	0.00120538	0.00286328	yes	CSLA10	cellulose synthase-like A10
AT1G24090	54.3333	93	1.69	3.70333	1.1318	2.00363e-05	6.66598e-05	yes	-	RNase H family protein
AT1G24130	220.333	46.3333	7.38333	1.97	-1.90608	4.40325e-12	4.60173e-11	yes	-	Transducin/WD40 repeat-like superfamily protein
AT1G24210	10.3333	16.6667	0.536667	1.11333	1.05279	0.014117	0.02658	yes	-	Paired amphipathic helix (PAH2) superfamily protein
AT1G24265	57.6667	98.3333	1.83	4.07667	1.15555	9.72474e-06	3.4151e-05	yes	-	Protein of unknown function (DUF1664)
AT1G24270	3	7.33333	0.183333	0.546667	1.57619	0.025678	0.0455464	yes	-	-
AT1G24280	594	1127.67	12.11	29.46	1.28256	2.21317e-19	5.66457e-18	yes	G6PD3	glucose-6-phosphate dehydrogenase 3
AT1G24310	440.667	732.667	12.3133	26.2033	1.08953	3.86415e-15	6.0868e-14	yes	-	-
AT1G24400	4.33333	11.3333	0.103333	0.343333	1.7323	0.00126549	0.00299029	yes	LHT2	lysine histidine transporter 2
AT1G24420	45	10.3333	1.44	0.43	-1.74366	1.14847e-05	3.98046e-05	yes	-	HXXXD-type acyl-transferase family protein
AT1G24480	9	1	0.463333	0.0633333	-2.87101	0.000595453	0.00150374	yes	-	S-adenosyl-L-methionine-dependent methyltransferases superfamily protein
AT1G24540	0	6.33333	0.001	0.196667	7.61961	9.77321e-06	3.4296e-05	yes	CYP86C1	cytochrome P450, family 86, subfamily C, polypeptide 1
AT1G24575	76.3333	249.333	6.52667	26.8167	2.03871	4.11247e-17	8.19747e-16	yes	-	-
AT1G24577	1	4.33333	0.07	0.406667	2.53842	0.010959	0.0211459	yes	-	-
AT1G24580	8.66667	50.6667	0.573333	4.12	2.8452	6.20648e-09	3.90439e-08	yes	-	RING/U-box superfamily protein
AT1G24800	2578.67	655.407	66.98	22.33	-1.58475	1.27269e-11	1.23544e-10	yes	-	F-box family protein
AT1G24880	1996.06	4977.65	126.703	397.26	1.64863	1.55613e-14	2.259e-13	yes	LpxC2	UDP-3-O-acyl N-acetylglycosamine deacetylase family protein
AT1G24996	83.2733	220.063	7.69667	25.68	1.73834	2.48202e-08	1.39954e-07	yes	-	-
AT1G25054	481.793	1244.62	13.5	44.0733	1.70695	8.34638e-12	8.34289e-11	yes	LpxC3	UDP-3-O-acyl N-acetylglycosamine deacetylase family protein
AT1G25240	112	6.33333	3.67	0.263333	-3.80082	8.1137e-22	2.67988e-20	yes	-	ENTH/VHS/GAT family protein
AT1G25275	1558.67	4451.33	135.13	491.253	1.86212	1.17664e-24	4.94684e-23	yes	-	-
AT1G25375	151.667	263.333	3.64667	8.08667	1.14897	6.17942e-09	3.89044e-08	yes	-	Metallo-hydrolase/oxidoreductase superfamily protein
AT1G25422	15	2.33333	0.596667	0.12	-2.31389	0.000250435	0.000680673	yes	-	-
AT1G25425	21	78.6667	1.38	6.55333	2.24756	3.99831e-12	4.20615e-11	yes	CLE43	CLAVATA3/ESR-RELATED 43
AT1G25472	27.6333	87.44	0.693333	2.73667	1.9808	0.000236015	0.000643899	yes	CPuORF54	conserved peptide upstream open reading frame 54
AT1G26090	97.45	192	2.48667	6.18	1.31339	3.08621e-08	1.71074e-07	yes	-	P-loop containing nucleoside triphosphate hydrolases superfamily protein
AT1G26150	329.333	831	4.81667	15.45	1.6815	4.04284e-22	1.38314e-20	yes	PERK10	proline-rich extensin-like receptor kinase 10
AT1G26190	289.667	491.667	4.96667	10.7833	1.11845	2.78679e-13	3.42857e-12	yes	-	Phosphoribulokinase / Uridine kinase family
AT1G26230	49.3333	142.667	1.01667	3.66333	1.84931	4.06641e-11	3.63829e-10	yes	Cpn60beta4	TCP-1/cpn60 chaperonin family protein
AT1G26250	941.667	137	24.05	4.48	-2.42447	8.0573e-20	2.17656e-18	yes	-	Proline-rich extensin-like family protein
AT1G26260	77	267.333	1.97333	9.00667	2.19036	2.69198e-15	4.3115e-14	yes	CIB5	cryptochrome-interacting basic-helix-loop-helix 5
AT1G26290	10.3333	22.3333	0.706667	1.94	1.45695	0.0006455	0.00161798	yes	-	-
AT1G26330	67.6667	126	0.726667	1.72333	1.24584	8.21519e-08	4.21346e-07	yes	-	DNA binding
AT1G26360	180.667	35	5.27667	1.3	-2.02112	4.77402e-14	6.53691e-13	yes	MES13	methyl esterase 13
AT1G26380	16.3333	44.3333	0.376667	1.33667	1.82728	0.000499993	0.00128275	yes	-	FAD-binding Berberine family protein
AT1G26390	0.333333	5.66667	0.00666667	0.176667	4.72792	0.00107527	0.00258013	yes	-	FAD-binding Berberine family protein
AT1G26420	71.6667	27	1.72333	0.83	-1.05402	0.00987809	0.0192909	yes	-	FAD-binding Berberine family protein
AT1G26450	365.333	656.667	14.1567	32.5633	1.20177	2.32951e-16	4.27914e-15	yes	-	Carbohydrate-binding X8 domain superfamily protein
AT1G26520	131.467	296.17	3.34667	9.72667	1.53922	1.03951e-11	1.02576e-10	yes	-	Cobalamin biosynthesis CobW-like protein
AT1G26530	7.53333	22.4967	0.246667	0.963333	1.96547	4.29641e-05	0.000135354	yes	-	PIN domain-like family protein
AT1G26540	9.66667	76	0.17	1.69667	3.3191	1.78755e-15	2.93783e-14	yes	-	Agenet domain-containing protein
AT1G26560	69.3333	147	1.62333	4.37	1.42867	1.43243e-07	7.03113e-07	yes	BGLU40	beta glucosidase 40
AT1G26660	139	285	7.09333	18.5467	1.38662	3.24324e-13	3.94341e-12	yes	-	Prefoldin chaperone subunit family protein
AT1G26700	48.6667	6.33333	1.16333	0.193333	-2.5891	2.3382e-10	1.86121e-09	yes	MLO14	Seven transmembrane MLO family protein
AT1G26730	56.3333	175	1.04667	4.09667	1.96865	1.75729e-15	2.89608e-14	yes	-	EXS (ERD1/XPR1/SYG1) family protein
AT1G26750	506.333	809.333	23.94	49.0233	1.03405	7.2452e-14	9.66566e-13	yes	-	-
AT1G26760	78.3333	192.333	1.82667	5.71667	1.64596	3.04418e-15	4.8528e-14	yes	SDG35	SET domain protein 35
AT1G26762	0.333333	12.6667	0.0266667	1.22	5.5157	2.73261e-07	1.27646e-06	yes	-	-
AT1G26770	118	1073.67	4.03667	46.0767	3.5128	7.44375e-46	1.36736e-43	yes	EXPA10	expansin A10
AT1G26800	887.667	257	30.4133	11.1533	-1.44723	5.45234e-13	6.44883e-12	yes	-	RING/U-box superfamily protein
AT1G26840	134	274	5.44333	14.26	1.38941	1.5148e-12	1.69669e-11	yes	ORC6	origin recognition complex protein 6
AT1G26870	28	48.6667	0.91	2.03333	1.15991	0.00104163	0.00250469	yes	FEZ	NAC (No Apical Meristem) domain transcriptional regulator superfamily protein
AT1G26880	3258.67	5240	202.82	416.217	1.03713	6.95837e-15	1.05569e-13	yes	-	Ribosomal protein L34e superfamily protein
AT1G26970	160.333	39.6667	4.35333	1.34667	-1.69273	1.45262e-05	4.96046e-05	yes	-	Protein kinase superfamily protein
AT1G27020	4447.33	8976	144.623	374.883	1.37414	3.35912e-11	3.04887e-10	yes	-	-
AT1G27070	167	269.333	3.31	6.78	1.03445	2.0541e-08	1.17571e-07	yes	-	5'-AMP-activated protein kinase-related
AT1G27130	3869.67	1242	147.62	60.3067	-1.2915	1.16476e-15	1.95463e-14	yes	GSTU13	glutathione S-transferase tau 13
AT1G27140	368.667	82.3333	20.98	6.01667	-1.80198	1.27688e-13	1.65178e-12	yes	GSTU14	glutathione S-transferase tau 14
AT1G27170	436.49	157.09	4.05	1.85333	-1.1278	2.85485e-11	2.62409e-10	yes	-	transmembrane receptors;ATP binding
AT1G27200	1848.33	533	35.0333	12.87	-1.44472	2.86443e-26	1.38187e-24	yes	-	Domain of unknown function (DUF23)
AT1G27360	60.6667	117.667	1.71667	4.2	1.29078	3.74506e-06	1.42544e-05	yes	SPL11	squamosa promoter-like 11
AT1G27370	142.333	386	2.79667	10.1133	1.85448	3.03789e-14	4.27489e-13	yes	SPL10	squamosa promoter binding protein-like 10
AT1G27390	930	1643.33	35.0733	79.5233	1.181	3.7532e-18	8.36849e-17	yes	TOM20-2	translocase outer membrane 20-2
AT1G27400	4951.33	8868.33	244.83	558.767	1.19047	5.76144e-18	1.26572e-16	yes	-	Ribosomal protein L22p/L17e family protein
AT1G27435	701.667	1203.33	42.2033	91.9533	1.12354	2.41461e-15	3.88812e-14	yes	-	-
AT1G27680	239.333	414.667	4.86667	10.8333	1.15447	7.88791e-11	6.77079e-10	yes	APL2	ADPGLC-PPase large subunit
AT1G27740	425.333	124.333	15.8167	5.81667	-1.44318	2.01889e-12	2.2289e-11	yes	RSL4	root hair defective 6-like 4
AT1G27880	92.3333	181	1.30333	3.29333	1.33734	2.81325e-09	1.88339e-08	yes	-	DEAD/DEAH box RNA helicase family protein
AT1G27950	1196	3335	63.0333	224.243	1.83088	1.29847e-21	4.19021e-20	yes	LTPG1	glycosylphosphatidylinositol-anchored lipid protein transfer 1
AT1G28010	40.6667	248	0.43	3.39667	2.98171	7.80155e-25	3.33873e-23	yes	ABCB14	P-glycoprotein 14
AT1G28080	45.3333	16	1.26333	0.576667	-1.13143	0.00337455	0.00730193	yes	-	RING finger protein
AT1G28090	289.667	499.333	6.46	14.62	1.17834	2.32428e-12	2.53905e-11	yes	-	Polynucleotide adenylyltransferase family protein
AT1G28170	66.3333	24	2.81333	1.29667	-1.11747	0.000850945	0.00208274	yes	SOT7	sulphotransferase 7
AT1G28330	5767.33	1077.33	378.78	72.7233	-2.38087	1.65337e-27	8.7739e-26	yes	DYL1	dormancy-associated protein-like 1
AT1G28360	24.3333	89.6667	1.13667	5.30333	2.22209	1.81259e-13	2.30115e-12	yes	ERF12	ERF domain protein 12
AT1G28395	274	490.333	20.13	44.14	1.13274	6.42067e-14	8.63806e-13	yes	-	-
AT1G28480	128.667	45.6667	9.01333	4.05333	-1.15295	5.26767e-05	0.00016377	yes	GRX480	Thioredoxin superfamily protein
AT1G28530	75	129.333	1.58667	3.49333	1.13861	1.97914e-06	7.95253e-06	yes	-	-
AT1G28560	51.3333	85	1.16667	2.45333	1.07235	2.87409e-05	9.29611e-05	yes	SRD2	snRNA activating complex family protein
AT1G28570	311.333	609.667	9.33	22.9933	1.30127	5.29234e-13	6.27513e-12	yes	-	SGNH hydrolase-type esterase superfamily protein
AT1G28610	20.3333	137.667	0.57	4.87333	3.09588	3.29849e-26	1.57852e-24	yes	-	GDSL-like Lipase/Acylhydrolase superfamily protein
AT1G28660	753.667	1927.86	23.49	76.6333	1.70593	1.46749e-28	8.52644e-27	yes	-	GDSL-like Lipase/Acylhydrolase superfamily protein
AT1G28670	652.667	1309.47	19.2167	49.2433	1.35757	7.48576e-20	2.02676e-18	yes	ARAB-1	GDSL-like Lipase/Acylhydrolase superfamily protein
AT1G28710	51.3333	191.667	1.51333	7.53667	2.3162	5.67685e-15	8.74038e-14	yes	-	Nucleotide-diphospho-sugar transferase family protein
AT1G29030	208.667	363.333	4.51333	10.01	1.14918	4.60344e-09	2.97028e-08	yes	-	Apoptosis inhibitory protein 5 (API5)
AT1G29110	0	4	0.001	0.206667	7.69116	0.000703725	0.00175088	yes	-	Cysteine proteinases superfamily protein
AT1G29230	66.3333	13.6667	1.77	0.46	-1.94404	4.17378e-09	2.71432e-08	yes	CIPK18	CBL-interacting protein kinase 18
AT1G29240	76	123	1.38333	2.84	1.03774	7.22383e-06	2.59765e-05	yes	-	Protein of unknown function (DUF688)
AT1G29250	1057	1699.33	60.7467	124.8	1.03874	3.21845e-11	2.93234e-10	yes	-	Alba DNA/RNA-binding protein
AT1G29270	29	189	1.87333	15.72	3.06892	1.65447e-23	6.41377e-22	yes	-	-
AT1G29320	261.667	519.667	7.06333	18.04	1.35278	2.1583e-13	2.70268e-12	yes	-	Transducin/WD40 repeat-like superfamily protein
AT1G29355	113.667	274.667	5.15667	15.78	1.61359	6.48715e-09	4.0617e-08	yes	-	-
AT1G29395	44.6667	71.3333	2.06333	4.17333	1.01622	0.000707572	0.0017599	yes	COR413IM1	COLD REGULATED 314 INNER MEMBRANE 1
AT1G29410	43	121	1.39333	4.76	1.77242	1.45155e-13	1.86361e-12	yes	PAI3	phosphoribosylanthranilate isomerase 3
AT1G29418	447.987	876.31	43.78	109.293	1.31986	1.06102e-14	1.5679e-13	yes	-	-
AT1G29450	84.6667	32.3333	6.42667	3.08	-1.06114	0.00306265	0.00669929	yes	-	SAUR-like auxin-responsive protein family
AT1G29490	38	4.66667	2.38	0.376667	-2.6596	1.61136e-06	6.57318e-06	yes	-	SAUR-like auxin-responsive protein family
AT1G29550	98.6667	173.497	4.33	9.68667	1.16163	1.10312e-07	5.52949e-07	yes	-	Eukaryotic initiation factor 4E protein
AT1G29560	9	68.6667	0.173333	1.67333	3.2711	1.54e-11	1.4781e-10	yes	-	Zinc finger C-x8-C-x5-C-x3-H type family protein
AT1G29630	218.333	418	3.60333	8.92	1.30771	1.16727e-13	1.51657e-12	yes	-	5'-3' exonuclease family protein
AT1G29640	318	93.3333	16.9833	6.32333	-1.42536	2.26522e-13	2.82177e-12	yes	-	Protein of unknown function, DUF584
AT1G29660	676.667	1323.33	20.9567	51.6233	1.30061	3.55681e-05	0.000113445	yes	-	GDSL-like Lipase/Acylhydrolase superfamily protein
AT1G29770	31.6667	95.3333	1.06667	4.09667	1.94134	6.34737e-09	3.98673e-08	yes	-	Haloacid dehalogenase-like hydrolase (HAD) superfamily protein
AT1G29780	8.66667	18	0.543333	1.45333	1.41946	0.00673038	0.0136471	yes	-	Haloacid dehalogenase-like hydrolase (HAD) superfamily protein
AT1G29860	11.3333	34	0.48	1.84	1.9386	2.8045e-06	1.09359e-05	yes	WRKY71	WRKY DNA-binding protein 71
AT1G29910	465.623	1748.67	19.11	90.2667	2.23987	2.47406e-20	6.97527e-19	yes	CAB3	chlorophyll A/B binding protein 3
AT1G29920	1552.93	3579.39	54.7867	163.517	1.57754	2.83369e-12	3.0495e-11	yes	CAB2	chlorophyll A/B-binding protein 2
AT1G29951	0	31.9267	0.001	0.76	9.56986	0.000265834	0.000718113	yes	CPuORF35	conserved peptide upstream open reading frame 35
AT1G29965	653.86	1277.28	35.1367	87.8467	1.32201	4.70339e-23	1.76877e-21	yes	-	Ribosomal protein L18ae/LX family protein
AT1G29970	1397.81	498.387	64.4633	29.2867	-1.13823	4.15008e-18	9.22756e-17	yes	RPL18AA	60S ribosomal protein L18A-1
AT1G30020	1.65333	19.3833	0.136667	2.19667	4.00658	1.55404e-09	1.08701e-08	yes	-	Protein of unknown function, DUF538
AT1G30040	113	239	3.34333	9.01667	1.43131	6.48726e-12	6.59497e-11	yes	GA2OX2	gibberellin 2-oxidase
AT1G30050	49.6667	13.3333	1.37667	0.473333	-1.54025	1.02487e-05	3.58225e-05	yes	-	-
AT1G30070	373.667	772.333	16.4133	43.3	1.3995	2.63963e-21	8.19694e-20	yes	-	SGS domain-containing protein
AT1G30130	2077.67	810	69.2767	33.43	-1.05123	2.16451e-14	3.09512e-13	yes	-	-
AT1G30135	5	12.3333	0.373333	1.14667	1.61891	0.00269079	0.00595735	yes	JAZ8	jasmonate-zim-domain protein 8
AT1G30160	5.66667	19	0.18	0.776667	2.1093	1.65152e-05	5.58694e-05	yes	-	Protein of unknown function (DUF295)
AT1G30210	56.3333	222	1.46	7.43667	2.34869	4.05265e-21	1.23283e-19	yes	TCP24	TEOSINTE BRANCHED 1, cycloidea, and PCF family 24
AT1G30260	122.333	44	7.57	3.46	-1.12952	0.000291044	0.000779688	yes	-	-
AT1G30280	219	416.667	5.54	13.5067	1.28571	1.9513e-10	1.57689e-09	yes	-	Chaperone DnaJ-domain superfamily protein
AT1G30320	354.667	657.667	8.56667	20.35	1.24822	1.73933e-13	2.21403e-12	yes	-	Remorin family protein
AT1G30360	12420.3	3528.33	199.467	71.6533	-1.47704	1.61885e-24	6.7466e-23	yes	ERD4	Early-responsive to dehydration stress protein (ERD4)
AT1G30370	211.667	16.3333	5.56333	0.54	-3.36492	3.56363e-23	1.35078e-21	yes	DLAH	alpha/beta-Hydrolases superfamily protein
AT1G30380	2009.33	3172	111.31	224.317	1.01095	6.80443e-14	9.13377e-13	yes	PSAK	photosystem I subunit K
AT1G30475	112	174.197	4.98	9.97333	1.00193	9.57049e-05	0.000282292	yes	-	-
AT1G30490	472	806	6.75	14.6433	1.11728	5.08589e-11	4.48592e-10	yes	PHV	Homeobox-leucine zipper family protein / lipid-binding START domain-containing protein
AT1G30510	2255.67	3836.67	62.3267	139.32	1.16048	2.4233e-18	5.5218e-17	yes	RFNR2	root FNR 2
AT1G30515	18.6667	33.3333	1.26	2.79	1.14684	0.00435928	0.00919932	yes	-	-
AT1G30520	73.6667	128	1.64	3.62333	1.14362	6.64717e-05	0.00020239	yes	AAE14	acyl-activating enzyme 14
AT1G30530	178.667	321.667	4.09667	9.31667	1.18536	5.3885e-07	2.38468e-06	yes	UGT78D1	UDP-glucosyl transferase 78D1
AT1G30590	393	1001.67	7.13333	23.2867	1.70686	2.06228e-17	4.23816e-16	yes	-	RNA polymerase I specific transcription initiation factor RRN3 protein
AT1G30650	1641.33	560.333	35.52	15.4233	-1.20352	7.95696e-20	2.15189e-18	yes	WRKY14	WRKY DNA-binding protein 14
AT1G30660	4.33333	25	0.18	1.35	2.90689	1.68883e-05	5.69863e-05	yes	-	nucleic acid binding;nucleic acid binding
AT1G30700	2861	591	67.5867	17.8533	-1.92055	6.14051e-20	1.67201e-18	yes	-	FAD-binding Berberine family protein
AT1G30720	1731.67	256.667	41.5967	7.78667	-2.41739	1.6325e-30	1.10437e-28	yes	-	FAD-binding Berberine family protein
AT1G30730	436	167.333	10.8167	5.28	-1.03465	3.27862e-10	2.55861e-09	yes	-	FAD-binding Berberine family protein
AT1G30840	678	33.6667	19.83	1.19	-4.05865	6.83381e-82	9.06619e-79	yes	PUP4	purine permease 4
AT1G30850	188.667	60.6667	6.43667	2.64	-1.28578	7.28179e-07	3.16392e-06	yes	RSH4	root hair specific 4
AT1G30870	5116	1199.33	171.597	51.5133	-1.736	5.74378e-29	3.42049e-27	yes	-	Peroxidase superfamily protein
AT1G30900	799.667	261	17.6333	7.36	-1.26053	7.44484e-17	1.43837e-15	yes	VSR6	VACUOLAR SORTING RECEPTOR 6
AT1G30960	114	224.333	3.14	7.88667	1.32865	3.5681e-12	3.78695e-11	yes	-	GTP-binding family protein
AT1G31010	104.667	169	3.31667	6.82333	1.04074	5.28104e-06	1.94766e-05	yes	OSB4	organellar single-stranded DNA binding protein 4
AT1G31050	555.333	211.667	15.5467	7.56333	-1.03951	1.30332e-08	7.75373e-08	yes	-	basic helix-loop-helix (bHLH) DNA-binding superfamily protein
AT1G31120	1596.67	542.667	23.34	10.12	-1.2056	5.86316e-15	8.99049e-14	yes	KUP10	K+ uptake permease 10
AT1G31230	1003.33	1766.33	13.97	31.6133	1.1782	6.81956e-16	1.18265e-14	yes	AK-HSDH I	aspartate kinase-homoserine dehydrogenase i
AT1G31310	10.6667	20.3333	0.3	0.73	1.28293	0.00223128	0.00503603	yes	-	hydroxyproline-rich glycoprotein family protein
AT1G31500	202.333	380.333	5.86	13.9467	1.25095	1.15876e-12	1.31579e-11	yes	-	DNAse I-like superfamily protein
AT1G31550	20.3333	71	0.663333	3.01333	2.18355	3.42593e-11	3.10596e-10	yes	-	GDSL-like Lipase/Acylhydrolase superfamily protein
AT1G31600	360.333	839	7.43	22.0233	1.5676	8.23597e-12	8.26019e-11	yes	TRM9	RNA-binding (RRM/RBD/RNP motifs) family protein
AT1G31650	258	673	4.75667	15.8233	1.73403	6.14768e-30	4.01111e-28	yes	ROPGEF14	RHO guanyl-nucleotide exchange factor 14
AT1G31660	650	1176	16.34	38.0533	1.21961	2.99061e-16	5.42261e-15	yes	-	-
AT1G31710	3378.67	1052	64	25.24	-1.34236	5.34246e-14	7.27355e-13	yes	-	Copper amine oxidase family protein
AT1G31750	64.6667	15	3.72667	1.08	-1.78685	8.00714e-07	3.45395e-06	yes	-	proline-rich family protein
AT1G31800	357	744.667	7.21	19.12	1.40701	2.73854e-17	5.53737e-16	yes	CYP97A3	cytochrome P450, family 97, subfamily A, polypeptide 3
AT1G31880	54.2567	133.333	1.44333	4.51333	1.64479	8.7338e-12	8.69738e-11	yes	BRX	DZC (Disease resistance/zinc finger/chromosome condensation-like region) domain containing protein
AT1G31885	139.667	17.3333	6.00333	0.943333	-2.66992	3.96993e-19	9.82404e-18	yes	NIP3;1	NOD26-like intrinsic protein 3;1
AT1G32170	3647.67	1144.33	117.363	46.9267	-1.3225	3.55612e-25	1.57551e-23	yes	XTH30	xyloglucan endotransglucosylase/hydrolase 30
AT1G32180	4	0.333333	0.0566667	0.00666667	-3.08746	0.0118513	0.0227189	yes	CSLD6	cellulose synthase-like D6
AT1G32375	0.333333	3.33333	0.01	0.14	3.80735	0.012096	0.0231415	yes	-	F-box/RNI-like/FBD-like domains-containing protein
AT1G32450	23959.3	3773	458.527	91.4033	-2.32669	3.79135e-24	1.53975e-22	yes	NRT1.5	nitrate transporter 1.5
AT1G32460	1882.67	720.333	119.497	57.84	-1.04683	3.82168e-13	4.60685e-12	yes	-	-
AT1G32470	852	1819.33	44.9433	122.1	1.44188	1.22527e-16	2.3185e-15	yes	-	Single hybrid motif superfamily protein
AT1G32510	1.66667	13	0.08	0.826667	3.36923	2.45981e-06	9.69473e-06	yes	NAC011	NAC domain containing protein 11
AT1G32520	94	180.333	4.18	10.2667	1.29639	2.27019e-08	1.28985e-07	yes	-	-
AT1G32550	99	227	5.06667	14.69	1.53573	2.37801e-09	1.61556e-08	yes	FdC2	2Fe-2S ferredoxin-like superfamily protein
AT1G32583	39	67	0.83	1.81333	1.12746	0.00187068	0.00428302	yes	-	-
AT1G32640	3076.33	1149.33	58.9567	27.81	-1.08405	1.52617e-12	1.70783e-11	yes	MYC2	Basic helix-loop-helix (bHLH) DNA-binding family protein
AT1G32900	50.6667	385	0.973333	9.32667	3.26036	9.65083e-20	2.59237e-18	yes	GBSS1	UDP-Glycosyltransferase superfamily protein
AT1G32940	702.333	259.667	11.7567	5.59667	-1.07084	3.48685e-10	2.71048e-09	yes	SBT3.5	Subtilase family protein
AT1G32960	5.33333	12.6667	0.0866667	0.256667	1.56635	0.0266071	0.046985	yes	SBT3.3	Subtilase family protein
AT1G32990	463.667	745.333	22.5733	46.1333	1.03119	7.21073e-12	7.2932e-11	yes	PRPL11	plastid ribosomal protein l11
AT1G33040	699.333	1214.33	34.22	75.4167	1.14004	5.25575e-18	1.15675e-16	yes	NACA5	nascent polypeptide-associated complex subunit alpha-like protein 5
AT1G33100	29	2	0.84	0.07	-3.58496	7.43643e-06	2.6684e-05	yes	-	MATE efflux family protein
AT1G33102	39.3333	83.6667	2.99667	8.21333	1.45461	1.16042e-07	5.78757e-07	yes	-	-
AT1G33320	29	2.33333	0.98	0.0966667	-3.34169	4.73569e-10	3.59239e-09	yes	-	Pyridoxal phosphate (PLP)-dependent transferases superfamily protein
AT1G33400	156	282	2.56667	5.96333	1.21622	7.97911e-08	4.1003e-07	yes	TPR9	Tetratricopeptide repeat (TPR)-like superfamily protein
AT1G33480	121.667	196.333	4.64333	9.62333	1.05138	2.65435e-06	1.03877e-05	yes	-	RING/U-box superfamily protein
AT1G33540	65.6667	10	2.02667	0.396667	-2.35311	5.55979e-08	2.9504e-07	yes	scpl18	serine carboxypeptidase-like 18
AT1G33760	0.666667	5.66667	0.0366667	0.41	3.48308	0.000234439	0.000640036	yes	-	Integrase-type DNA-binding superfamily protein
AT1G33790	1237.67	4328	20.4367	118.26	2.53273	8.01109e-16	1.37828e-14	yes	-	jacalin lectin family protein
AT1G33811	56.6667	132.667	1.69	5.10333	1.59442	7.35606e-08	3.80717e-07	yes	-	GDSL-like Lipase/Acylhydrolase superfamily protein
AT1G33890	18	4.33333	0.743333	0.236667	-1.65115	0.00236682	0.00531001	yes	-	Avirulence induced gene (AIG1) family protein
AT1G34047	4.66667	0	0.336667	0.001	-8.39518	0.000765077	0.00189111	yes	-	Defensin-like (DEFL) family protein
AT1G34060	82.3333	30.3333	2.18	1.01	-1.10997	0.00803348	0.0159933	yes	-	Pyridoxal phosphate (PLP)-dependent transferases superfamily protein
AT1G34065	74.3333	150.667	2.35667	6.06	1.36257	2.13939e-09	1.46554e-08	yes	SAMC2	S-adenosylmethionine carrier 2
AT1G34160	86.3333	149.667	2.02	4.51333	1.15984	5.20726e-07	2.31347e-06	yes	-	Tetratricopeptide repeat (TPR)-like superfamily protein
AT1G34210	273.667	840.333	4.66667	18.3133	1.97243	4.93851e-40	6.07895e-38	yes	SERK2	somatic embryogenesis receptor-like kinase 2
AT1G34245	0.666667	6	0.0433333	0.536667	3.63048	0.000151954	0.00043014	yes	EPF2	Putative membrane lipoprotein
AT1G34340	180.667	298.667	4.14333	8.69333	1.06912	2.02951e-06	8.13849e-06	yes	-	alpha/beta-Hydrolases superfamily protein
AT1G34380	35.3333	62.6667	1.16333	2.61667	1.16947	0.000205961	0.00056932	yes	-	5'-3' exonuclease family protein
AT1G34420	173.333	64.3333	2.51	1.18	-1.0889	2.54606e-05	8.30714e-05	yes	-	leucine-rich repeat transmembrane protein kinase family protein
AT1G34480	6.66667	12	0.15	0.353333	1.23607	0.0142909	0.0268841	yes	-	Cysteine/Histidine-rich C1 domain family protein
AT1G34490	11.3333	1	0.466667	0.0566667	-3.04182	5.92947e-05	0.000182164	yes	-	MBOAT (membrane bound O-acyl transferase) family protein
AT1G34500	11.6667	1	0.47	0.0533333	-3.13955	9.98544e-05	0.000293444	yes	-	MBOAT (membrane bound O-acyl transferase) family protein
AT1G34510	1133.33	236.667	38.9333	10.33	-1.91417	1.33039e-17	2.79664e-16	yes	-	Peroxidase superfamily protein
AT1G34520	111	5.66667	4.55667	0.3	-3.92494	1.21651e-21	3.93103e-20	yes	-	MBOAT (membrane bound O-acyl transferase) family protein
AT1G34540	122.667	7	3.4	0.236667	-3.84461	8.38573e-18	1.80898e-16	yes	CYP94D1	cytochrome P450, family 94, subfamily D, polypeptide 1
AT1G34570	83.6333	189.91	3.41333	9.79667	1.52111	2.17457e-11	2.04123e-10	yes	-	Essential protein Yae1, N-terminal
AT1G34580	1.66667	8.66667	0.0366667	0.246667	2.75002	0.000501811	0.00128714	yes	-	Major facilitator superfamily protein
AT1G34640	35.3333	140	2.44333	12.3367	2.33603	1.40077e-19	3.67588e-18	yes	-	peptidases
AT1G34670	391.667	141	14.9733	6.84	-1.13033	8.64674e-08	4.41866e-07	yes	MYB93	myb domain protein 93
AT1G34770	111	181	4.9	10.1667	1.05299	1.6286e-06	6.63442e-06	yes	-	-
AT1G35180	49.2467	96.9533	2.31	5.78	1.32318	4.74007e-06	1.76781e-05	yes	-	TRAM, LAG1 and CLN8 (TLC) lipid-sensing domain containing protein
AT1G35250	147.333	35.3333	9.08333	2.73667	-1.7308	3.5155e-06	1.34578e-05	yes	-	Thioesterase superfamily protein
AT1G35255	38	14	1.74667	0.806667	-1.11456	0.00552459	0.0114134	yes	-	-
AT1G35290	286.667	1080.33	14.0633	67.71	2.26743	2.28598e-39	2.71588e-37	yes	-	Thioesterase superfamily protein
AT1G35310	123	655	6.47667	44.4167	2.77778	1.09053e-47	2.20693e-45	yes	MLP168	MLP-like protein 168
AT1G35320	389.333	701.333	12.08	27.74	1.19935	2.59345e-17	5.26181e-16	yes	-	-
AT1G35330	140.667	30	5.98333	1.59667	-1.90589	4.48878e-11	3.9878e-10	yes	-	RING/U-box superfamily protein
AT1G35340	156.333	344	5.83	16.44	1.49564	2.67577e-12	2.89653e-11	yes	-	ATP-dependent protease La (LON) domain protein
AT1G35350	160	351	2.97667	8.30667	1.48057	1.57532e-14	2.28407e-13	yes	-	EXS (ERD1/XPR1/SYG1) family protein
AT1G35515	24.3333	2.66667	1.62	0.223333	-2.85872	2.12959e-05	7.04747e-05	yes	HOS10	high response to osmotic stress 10
AT1G35530	64	106.667	0.643333	1.37667	1.09754	2.38285e-05	7.81304e-05	yes	FANCM	DEAD/DEAH box RNA helicase family protein
AT1G35670	2175	808	51.71	24.4333	-1.08159	2.24419e-15	3.63831e-14	yes	CDPK2	calcium-dependent protein kinase 2
AT1G35710	69	137.333	0.783333	2.01	1.3595	6.73609e-08	3.51141e-07	yes	-	Protein kinase family protein with leucine-rich repeat domain
AT1G36060	873.667	1479.33	19.87	42.65	1.10195	5.25905e-12	5.42488e-11	yes	-	Integrase-type DNA-binding superfamily protein
AT1G36180	134.333	377.333	0.77	2.79667	1.86078	1.65035e-16	3.07173e-15	yes	ACC2	acetyl-CoA carboxylase 2
AT1G36390	153.013	254.463	6.17333	13.1067	1.08618	1.05811e-09	7.61073e-09	yes	-	Co-chaperone GrpE family protein
AT1G38065	19.0067	269.327	0.463333	8.14333	4.1355	4.4552e-28	2.49157e-26	yes	-	O-fucosyltransferase family protein
AT1G38131	721.66	246.007	13.2367	5.77333	-1.19706	4.1396e-08	2.24463e-07	yes	-	O-fucosyltransferase family protein
AT1G41880	4067.77	6987.32	232.097	508.993	1.13292	2.1356e-17	4.37752e-16	yes	-	Ribosomal protein L35Ae family protein
AT1G42480	425	835	22.7667	56.63	1.31464	1.19551e-19	3.16155e-18	yes	-	-
AT1G43010	2.33333	6.33333	0.126667	0.436667	1.7855	0.0191662	0.0350129	yes	-	Pentatricopeptide repeat (PPR) superfamily protein
AT1G43160	866.667	312	39.7533	18.2533	-1.12292	9.25322e-08	4.70242e-07	yes	RAP2.6	related to AP2 6
AT1G43800	121.333	516	3.65333	19.6333	2.42602	2.8301e-22	9.82308e-21	yes	FTM1	Plant stearoyl-acyl-carrier-protein desaturase family protein
AT1G43910	294.333	603	7.57333	19.67	1.377	2.62208e-10	2.07129e-09	yes	-	P-loop containing nucleoside triphosphate hydrolases superfamily protein
AT1G44020	11	1.66667	0.193333	0.0366667	-2.39855	0.00380358	0.008133	yes	-	Cysteine/Histidine-rich C1 domain family protein
AT1G44030	3.66667	0.333333	0.0633333	0.00666667	-3.24793	0.0193406	0.0353018	yes	-	Cysteine/Histidine-rich C1 domain family protein
AT1G44050	92	19.3333	1.7	0.463333	-1.87541	6.96611e-09	4.33318e-08	yes	-	Cysteine/Histidine-rich C1 domain family protein
AT1G44090	18.3333	1.66667	0.653333	0.0733333	-3.15528	3.99679e-06	1.51257e-05	yes	GA20OX5	gibberellin 20-oxidase 5
AT1G44110	151.667	366.333	3.90667	12.0667	1.62702	2.60139e-21	8.08871e-20	yes	CYCA1;1	Cyclin A1;1
AT1G44160	625	196.667	18.0333	7.19667	-1.32527	1.34263e-15	2.24054e-14	yes	-	HSP40/DnaJ peptide-binding protein
AT1G44318	29.3333	7.33333	1.00333	0.306667	-1.71006	0.00477182	0.00999571	yes	hemb2	Aldolase superfamily protein
AT1G44780	64.3333	218	1.63667	7.06	2.10891	2.93673e-19	7.35877e-18	yes	-	-
AT1G44790	311.667	506.333	14.0167	28.8333	1.04059	2.4756e-10	1.96403e-09	yes	-	ChaC-like family protein
AT1G44830	42.6667	68.6667	2.46	4.97667	1.01652	0.00363556	0.00781104	yes	-	Integrase-type DNA-binding superfamily protein
AT1G44890	23.3333	57.3333	0.87	2.71333	1.64098	1.25366e-07	6.2188e-07	yes	-	-
AT1G45010	20.3333	58	0.926667	3.38	1.8669	1.14101e-05	3.95691e-05	yes	-	TRAM, LAG1 and CLN8 (TLC) lipid-sensing domain containing protein
AT1G45015	51	4	3.26333	0.326667	-3.32046	2.11509e-12	2.32865e-11	yes	-	MD-2-related lipid recognition domain-containing protein
AT1G45145	6467	911.333	358.767	63.9733	-2.4875	3.72871e-49	8.24458e-47	yes	TRX5	thioredoxin H-type 5
AT1G45191	3.66667	29	0.0933333	0.933333	3.32193	2.32877e-12	2.5428e-11	yes	BGLU1	Glycosyl hydrolase superfamily protein
AT1G45231	140.667	238.333	3.27667	7.09667	1.11491	3.31473e-07	1.52164e-06	yes	-	S-adenosyl-L-methionine-dependent methyltransferases superfamily protein
AT1G45545	77.3333	24.6667	1.43333	0.586667	-1.28876	0.000162008	0.000456327	yes	-	Plant protein of unknown function (DUF827)
AT1G45616	10	39	0.14	0.706667	2.3356	3.56464e-08	1.95551e-07	yes	RLP6	receptor like protein 6
AT1G46480	62	114.667	2.38	5.65	1.24729	2.81349e-05	9.11616e-05	yes	WOX4	WUSCHEL related homeobox 4
AT1G46768	280	29	14.0367	1.86	-2.91583	8.83491e-30	5.7021e-28	yes	RAP2.1	related to AP2 1
AT1G47128	33534	10601	793.41	319.993	-1.31002	2.2833e-19	5.82534e-18	yes	RD21A	Granulin repeat cysteine protease family protein
AT1G47395	81.3333	1437	9.08	200.103	4.46191	1.41021e-33	1.18996e-31	yes	-	-
AT1G47400	90	1200	7.99333	133.337	4.06013	2.59665e-38	2.91117e-36	yes	-	-
AT1G47410	112.003	211.34	5.77	13.6333	1.2405	6.29425e-09	3.95648e-08	yes	-	-
AT1G47480	940	312.667	35.01	14.8533	-1.23698	2.03088e-13	2.55518e-12	yes	-	alpha/beta-Hydrolases superfamily protein
AT1G47500	813.097	1342.15	19.6033	41.4733	1.08109	9.96995e-15	1.47877e-13	yes	RBP47C'	RNA-binding protein 47C'
AT1G47510	43	126	1.2	4.46333	1.89509	1.12112e-14	1.65159e-13	yes	5PTASE11	inositol polyphosphate 5-phosphatase 11
AT1G47540	0	4.66667	0.001	0.486667	8.92679	0.00147313	0.00343438	yes	-	Scorpion toxin-like knottin superfamily protein
AT1G47600	2267	568.46	54.4167	17.0367	-1.67541	6.27659e-07	2.75423e-06	yes	BGLU34	beta glucosidase 34
AT1G47610	92	13	3.21667	0.59	-2.44678	1.12088e-10	9.39511e-10	yes	-	Transducin/WD40 repeat-like superfamily protein
AT1G47720	86.6667	140.333	3.74	7.70667	1.04307	2.25986e-06	8.97628e-06	yes	OSB1	Primosome PriB/single-strand DNA-binding
AT1G47990	15.6667	35.3333	0.676667	1.95667	1.53188	5.05785e-06	1.87491e-05	yes	GA2OX4	gibberellin 2-oxidase 4
AT1G48000	65.6667	142.667	3.03667	8.34667	1.45871	4.61684e-10	3.51115e-09	yes	MYB112	myb domain protein 112
AT1G48175	110.333	241.667	5.18	14.4033	1.47538	2.61555e-12	2.83391e-11	yes	emb2191	Cytidine/deoxycytidylate deaminase family protein
AT1G48325	13.3333	2.66667	1.23333	0.313333	-1.97679	0.0010119	0.00244059	yes	-	Expressed protein
AT1G48390	15	32.6667	0.503333	1.39667	1.4724	3.81783e-05	0.000121366	yes	-	RNI-like superfamily protein
AT1G48510	70.6667	171.333	2.18667	6.54333	1.58129	2.13198e-10	1.71189e-09	yes	-	Surfeit locus 1 cytochrome c oxidase biogenesis protein
AT1G48570	227.333	415.333	5.90333	13.8467	1.22994	3.25403e-14	4.56558e-13	yes	-	zinc finger (Ran-binding) family protein
AT1G48640	102	21	3.12333	0.816667	-1.93527	1.11834e-11	1.09765e-10	yes	-	Transmembrane amino acid transporter family protein
AT1G48660	3	98	0.07	2.96333	5.40372	2.11262e-21	6.62935e-20	yes	-	Auxin-responsive GH3 family protein
AT1G48670	51	139.667	1.34667	4.74667	1.81752	6.71753e-13	7.84807e-12	yes	-	auxin-responsive GH3 family protein
AT1G48930	1913.33	687	38.0167	17.3233	-1.13392	1.01107e-10	8.52852e-10	yes	GH9C1	glycosyl hydrolase 9C1
AT1G49010	56.3333	95	2.04333	4.42333	1.11421	0.00163825	0.00379195	yes	-	Duplicated homeodomain-like superfamily protein
AT1G49100	37.3333	4.33333	0.58	0.0833333	-2.79909	4.49619e-08	2.42382e-07	yes	-	Leucine-rich repeat protein kinase family protein
AT1G49150	0	2	0.001	0.233333	7.86625	0.024607	0.0438683	yes	-	-
AT1G49180	58.3333	112.333	1.68667	4.12667	1.2908	3.27652e-05	0.000105053	yes	-	protein kinase family protein
AT1G49240	27734.7	10172	677.047	316.127	-1.09875	1.95731e-18	4.51163e-17	yes	ACT8	actin 8
AT1G49310	434	100	42.68	12.4033	-1.78283	7.39059e-19	1.77911e-17	yes	-	-
AT1G49350	128.333	229.333	3.65667	8.28667	1.18026	1.18996e-07	5.92376e-07	yes	-	pfkB-like carbohydrate kinase family protein
AT1G49400	361	593.333	17.88	37.5433	1.07021	3.05371e-13	3.72624e-12	yes	emb1129	Nucleic acid-binding, OB-fold-like protein
AT1G49405	5.66667	17.3333	0.52	2	1.94342	0.000854093	0.00208994	yes	-	Uncharacterised protein family (UPF0497)
AT1G49410	407.667	1001.33	33.81	105.573	1.64272	2.69776e-20	7.57022e-19	yes	TOM6	translocase of the outer mitochondrial membrane 6
AT1G49450	827	38.6667	17.1433	1.00333	-4.09477	2.81063e-63	1.63702e-60	yes	-	Transducin/WD40 repeat-like superfamily protein
AT1G49470	1126	393	41.2	18.4467	-1.15928	4.70146e-09	3.02862e-08	yes	-	Family of unknown function (DUF716)
AT1G49570	1845	603.667	57.26	24.3767	-1.23203	2.13641e-06	8.53278e-06	yes	-	Peroxidase superfamily protein
AT1G49730	232.127	530.667	4.29667	12.5067	1.54141	7.71042e-24	3.05348e-22	yes	-	Protein kinase superfamily protein
AT1G49870	86.6667	302	1.27667	5.68	2.15351	1.86782e-21	5.91558e-20	yes	-	-
AT1G49880	59	96	3.07667	6.39	1.05445	2.61332e-05	8.50914e-05	yes	Erv1	Erv1/Alr family protein
AT1G49900	20	4.66667	0.286667	0.0833333	-1.78241	0.00374181	0.00801953	yes	-	C2H2 type zinc finger transcription factor family
AT1G49910	71	124	2.42	5.36333	1.14812	1.59665e-05	5.41131e-05	yes	BUB3.2	Transducin/WD40 repeat-like superfamily protein
AT1G49920	11	31.6667	0.193333	0.733333	1.92338	0.00020973	0.000579067	yes	-	MuDR family transposase
AT1G49940	0	3.33333	0.001	0.17	7.40939	0.00267451	0.00592483	yes	-	-
AT1G49960	425.16	131.233	9.76333	3.78667	-1.36645	7.6349e-10	5.62721e-09	yes	-	Xanthine/uracil permease family protein
AT1G49975	59.3333	112.333	4.13667	9.94333	1.26526	8.8163e-08	4.5005e-07	yes	-	-
AT1G49990	24.6667	42.6667	0.693333	1.54	1.15131	0.000520022	0.00132999	yes	-	F-box family protein
AT1G50000	43.3333	116.667	1.8	6.18667	1.78117	6.38698e-10	4.76182e-09	yes	-	methyltransferases
AT1G50040	143.333	49	3.71667	1.61333	-1.20396	8.83783e-06	3.12802e-05	yes	-	Protein of unknown function (DUF1005)
AT1G50180	10.3333	47	0.166667	0.973333	2.54597	8.1312e-13	9.37581e-12	yes	-	NB-ARC domain-containing disease resistance protein
AT1G50240	251.667	417	2.59	5.5	1.08648	1.63192e-11	1.55881e-10	yes	FU	Protein kinase family protein with ARM repeat domain
AT1G50450	165.667	275.333	4.86333	10.3	1.08263	9.48846e-06	3.33703e-05	yes	-	Saccharopine dehydrogenase
AT1G50490	889	2052.67	40.2767	119.02	1.56319	7.37397e-33	5.98947e-31	yes	UBC20	ubiquitin-conjugating enzyme 20
AT1G50560	800	259	16.86	6.88667	-1.29173	2.52378e-13	3.12107e-12	yes	CYP705A25	cytochrome P450, family 705, subfamily A, polypeptide 25
AT1G50600	1884.33	740	38.2467	19.08	-1.00327	3.69683e-14	5.14754e-13	yes	SCL5	scarecrow-like 5
AT1G50732	7.66667	18.3333	0.59	1.75333	1.57131	0.0101244	0.0197186	yes	-	-
AT1G50750	37.3333	82.3333	0.58	1.6	1.46395	0.000499171	0.00128078	yes	-	Plant mobile domain protein family
AT1G50830	6.66667	15	0.103333	0.306667	1.56937	0.00251932	0.00561573	yes	-	Aminotransferase-like, plant mobile domain family protein
AT1G50910	41.8633	107.32	0.906667	2.96667	1.7102	8.36923e-12	8.36223e-11	yes	-	-
AT1G50930	106	28	5.64	1.85333	-1.60557	2.07869e-06	8.32035e-06	yes	-	-
AT1G50950	21.3333	41.3333	0.493333	1.23	1.31802	0.000264426	0.000714712	yes	-	Thioredoxin protein with domain of unknown function (DUF1692)
AT1G50960	4.33333	13.3333	0.183333	0.696667	1.926	0.0023083	0.00519042	yes	GA2OX7	gibberellin 2-oxidase 7
AT1G50970	33.6667	79.3333	0.83	2.49	1.58496	7.22403e-06	2.59765e-05	yes	-	Membrane trafficking VPS53 family protein
AT1G51010	0	2.66667	0.001	0.583333	9.18818	0.00957802	0.0187493	yes	-	-
AT1G51020	0.333333	9	0.0166667	0.67	5.32912	1.07322e-05	3.74029e-05	yes	-	-
AT1G51110	82.3333	283.667	2.35333	10.3767	2.14057	2.27964e-16	4.19397e-15	yes	-	Plastid-lipid associated protein PAP / fibrillin family protein
AT1G51190	122	198	2.37667	4.94333	1.05654	1.93563e-07	9.27051e-07	yes	PLT2	Integrase-type DNA-binding superfamily protein
AT1G51260	30	7	0.936667	0.27	-1.79458	0.000176778	0.000494431	yes	LPAT3	lysophosphatidyl acyltransferase 3
AT1G51380	80.6667	217.333	2.31	7.97333	1.78729	1.28724e-15	2.15261e-14	yes	-	DEA(D/H)-box RNA helicase family protein
AT1G51405	27.6667	68	0.793333	2.47667	1.6424	1.14808e-08	6.90133e-08	yes	-	myosin-related
AT1G51430	70.3333	130.667	3.31667	7.77333	1.2288	3.52641e-06	1.34953e-05	yes	-	-
AT1G51460	3.66667	35.3333	0.07	0.823333	3.55605	1.91611e-15	3.1276e-14	yes	ABCG13	ABC-2 type transporter family protein
AT1G51470	1811.67	406.207	44.2833	12.3667	-1.84031	1.29099e-08	7.68798e-08	yes	BGLU35	beta glucosidase 35
AT1G51480	16.6667	4	0.246667	0.0733333	-1.75002	0.00185706	0.00425469	yes	-	Disease resistance protein (CC-NBS-LRR class) family
AT1G51670	2	11	0.0866667	0.603333	2.79941	2.93308e-05	9.48178e-05	yes	-	-
AT1G51790	392.667	102	5.56	1.83333	-1.60062	2.29186e-14	3.26939e-13	yes	-	Leucine-rich repeat protein kinase family protein
AT1G51805	237	421	3.35333	7.55667	1.17215	1.071e-09	7.6942e-09	yes	-	Leucine-rich repeat protein kinase family protein
AT1G51830	2086.33	819.667	41.97	20.96	-1.00172	3.66005e-09	2.40512e-08	yes	-	Leucine-rich repeat protein kinase family protein
AT1G51840	201	22	12.7967	1.78667	-2.84043	2.87426e-16	5.21561e-15	yes	-	protein kinase-related
AT1G51860	1665.67	363.333	26.0233	7.22	-1.84974	1.3792e-41	1.94884e-39	yes	-	Leucine-rich repeat protein kinase family protein
AT1G51870	119.667	26.3333	1.97333	0.556667	-1.82575	1.33083e-10	1.10424e-09	yes	-	protein kinase family protein
AT1G51880	96.3333	22.3333	1.51667	0.45	-1.75291	4.933e-09	3.15648e-08	yes	RHS6	root hair specific 6
AT1G51890	287.333	49.3333	4.33667	0.943333	-2.20075	6.40283e-15	9.75746e-14	yes	-	Leucine-rich repeat protein kinase family protein
AT1G52000	13.6667	129.667	0.236667	2.77333	3.55069	3.91985e-18	8.72377e-17	yes	-	Mannose-binding lectin superfamily protein
AT1G52050	1877.33	635.333	68.0567	29.2167	-1.21994	2.12935e-10	1.71036e-09	yes	-	Mannose-binding lectin superfamily protein
AT1G52060	2533	729.333	108.213	39.7533	-1.44473	5.76174e-15	8.85965e-14	yes	-	Mannose-binding lectin superfamily protein
AT1G52070	8221.67	2517.67	278.6	108.273	-1.36352	2.50189e-13	3.09881e-12	yes	-	Mannose-binding lectin superfamily protein
AT1G52100	77.3333	690	2.03	22.3367	3.45986	2.73118e-34	2.46115e-32	yes	-	Mannose-binding lectin superfamily protein
AT1G52110	0.333333	23.3333	0.00666667	0.676667	6.66534	6.76075e-15	1.02832e-13	yes	-	Mannose-binding lectin superfamily protein
AT1G52120	12.3333	23.3333	0.326667	0.796667	1.28616	0.00155211	0.00360899	yes	-	Mannose-binding lectin superfamily protein
AT1G52130	4	0	0.113333	0.001	-6.82443	0.00305001	0.00667469	yes	-	Mannose-binding lectin superfamily protein
AT1G52190	1444	557.667	26.16	12.95	-1.01441	1.88387e-05	6.29801e-05	yes	-	Major facilitator superfamily protein
AT1G52200	2104.33	477.333	98.22	28.3633	-1.79199	2.05114e-32	1.61654e-30	yes	-	PLAC8 family protein
AT1G52220	474.333	769.333	26.0667	54.0767	1.0528	1.68201e-09	1.17001e-08	yes	-	-
AT1G52230	841	1578	52.8533	126.58	1.25998	1.35955e-22	4.86019e-21	yes	PSAH2	photosystem I subunit H2
AT1G52240	295.333	97.6667	14.59	6.2	-1.23464	2.73609e-06	1.06938e-05	yes	ROPGEF11	RHO guanyl-nucleotide exchange factor 11
AT1G52270	8.66667	18.3333	0.513333	1.46	1.508	0.020329	0.0369196	yes	-	-
AT1G52315	22	47.6667	0.87	2.35667	1.43766	5.06455e-05	0.000157928	yes	-	Regulator of Vps4 activity in the MVB pathway protein
AT1G52342	784.333	78.6667	63.75	8.05667	-2.98417	2.69017e-48	5.68506e-46	yes	-	-
AT1G52370	328	604.667	12.15	28.5133	1.23068	6.87662e-17	1.33399e-15	yes	-	Ribosomal protein L22p/L17e family protein
AT1G52400	46	87.3333	1	2.41	1.26903	0.00189533	0.00433072	yes	BGLU18	beta glucosidase 18
AT1G52430	7.33333	21.7733	0.09	0.336667	1.90332	2.42541e-05	7.94277e-05	yes	-	Ubiquitin carboxyl-terminal hydrolase-related protein
AT1G52440	1.66667	5	0.0866667	0.336667	1.95777	0.0175778	0.0324113	yes	-	alpha/beta-Hydrolases superfamily protein
AT1G52450	16.6667	69.2267	0.203333	1.09	2.42241	6.75269e-09	4.21139e-08	yes	-	Ubiquitin carboxyl-terminal hydrolase-related protein
AT1G52500	181	288.667	4.92667	9.86667	1.00195	5.35114e-07	2.3699e-06	yes	MMH-1	MUTM homolog-1
AT1G52510	224.667	370.667	6.37667	13.49	1.08102	1.96167e-08	1.12743e-07	yes	-	alpha/beta-Hydrolases superfamily protein
AT1G52530	19	33.6667	0.65	1.48667	1.19357	0.000366421	0.00096452	yes	-	-
AT1G52570	30.6667	73.3333	0.52	1.58333	1.60638	5.04273e-09	3.2241e-08	yes	PLDALPHA2	phospholipase D alpha 2
AT1G52650	11	24	0.27	0.743333	1.46105	0.000415856	0.00108271	yes	-	F-box/RNI-like superfamily protein
AT1G52660	142	38	5.17667	1.82333	-1.50545	1.75557e-05	5.9005e-05	yes	-	P-loop containing nucleoside triphosphate hydrolases superfamily protein
AT1G52690	303.667	120	15.7933	7.81333	-1.01531	0.00010329	0.000302683	yes	LEA7	Late embryogenesis abundant protein (LEA) family protein
AT1G52700	28.6667	312	1.31	18.35	3.80814	1.02152e-53	2.90403e-51	yes	-	alpha/beta-Hydrolases superfamily protein
AT1G52790	1.66667	4.66667	0.0733333	0.263333	1.84435	0.0256068	0.0454268	yes	-	2-oxoglutarate (2OG) and Fe(II)-dependent oxygenase superfamily protein
AT1G52820	4.66667	20.3333	0.18	0.976667	2.43987	1.90713e-06	7.68777e-06	yes	-	2-oxoglutarate (2OG) and Fe(II)-dependent oxygenase superfamily protein
AT1G52827	26.3333	87	3.30333	13.8333	2.06615	6.13617e-09	3.86627e-08	yes	CDT1	cadmium tolerance 1
AT1G52830	22.3333	3.33333	1.13	0.21	-2.42786	7.51398e-05	0.000226272	yes	IAA6	indole-3-acetic acid 6
AT1G52855	3.66667	17	0.276667	1.61	2.54084	0.000116088	0.000336799	yes	-	-
AT1G52905	158.963	270.98	13.3333	28.7333	1.10769	8.23214e-09	5.07181e-08	yes	-	-
AT1G52920	3.33333	13.3333	0.103333	0.546667	2.40336	7.45745e-05	0.000224796	yes	GPCR	G protein coupled receptor
AT1G52930	753.667	1370	28.1133	65.7533	1.22581	4.66915e-18	1.03336e-16	yes	-	Ribosomal RNA processing Brix domain protein
AT1G52950	0	4	0.001	0.126667	6.98489	0.00212757	0.00481942	yes	-	Nucleic acid-binding, OB-fold-like protein
AT1G53060	88	24.6667	5.05	1.77	-1.51253	1.21064e-06	5.05862e-06	yes	-	Legume lectin family protein
AT1G53070	225.333	502	8.98	25.5033	1.5059	5.68689e-15	8.75019e-14	yes	-	Legume lectin family protein
AT1G53080	9.66667	2	0.463333	0.126667	-1.87101	0.0109176	0.0210778	yes	-	Legume lectin family protein
AT1G53130	33	107.333	1.66	7.01333	2.07892	1.07613e-12	1.22781e-11	yes	GRI	Stigma-specific Stig1 family protein
AT1G53163	100.667	19	4.10333	0.973333	-2.07579	2.83101e-11	2.60518e-10	yes	-	-
AT1G53250	32.3333	85.6667	1.02333	3.39667	1.73084	3.59089e-06	1.37245e-05	yes	-	-
AT1G53260	0	2.33333	0.001	0.0866667	6.43741	0.0282605	0.0496148	yes	-	-
AT1G53350	106.333	185	1.60333	3.55	1.14674	6.99228e-07	3.04533e-06	yes	-	Disease resistance protein (CC-NBS-LRR class) family
AT1G53440	577.857	1398.93	7.76	24.1033	1.6351	1.88978e-30	1.27338e-28	yes	-	Leucine-rich repeat transmembrane protein kinase
AT1G53450	100.143	158.073	1.96333	3.95	1.00855	1.31733e-06	5.46979e-06	yes	-	-
AT1G53490	104.79	299.267	1.96667	7.07667	1.84732	2.15e-11	2.02134e-10	yes	HEI10	RING/U-box superfamily protein
AT1G53510	806	1424.33	14.1367	31.73	1.16641	2.06175e-13	2.5913e-12	yes	MPK18	mitogen-activated protein kinase 18
AT1G53540	15	29	0.98	2.39	1.28616	0.00516768	0.0107542	yes	-	HSP20-like chaperones superfamily protein
AT1G53610	4.66667	0	0.69	0.001	-9.43045	0.000996027	0.00240497	yes	-	-
AT1G53625	61.3333	23	4.99667	2.37	-1.07608	0.000845463	0.00207116	yes	-	-
AT1G53633	49.6667	10	4.6	1.17	-1.97513	3.2726e-08	1.80568e-07	yes	-	-
AT1G53635	26.3333	2.66667	2.15667	0.266667	-3.01569	4.7543e-08	2.55187e-07	yes	-	-
AT1G53660	13.6667	23.3333	0.566667	1.24667	1.1375	0.00703449	0.0141866	yes	-	nodulin MtN21 /EamA-like transporter family protein
AT1G53680	215	61.6667	13.26	4.83	-1.45699	1.16674e-09	8.34183e-09	yes	GSTU28	glutathione S-transferase TAU 28
AT1G53690	3.66667	0.333333	0.62	0.07	-3.14684	0.0191579	0.0350031	yes	-	DNA directed RNA polymerase, 7 kDa subunit
AT1G53780	624.333	1274.33	11.13	29.94	1.42762	1.01891e-09	7.3598e-09	yes	-	peptidyl-prolyl cis-trans isomerases;hydrolases;nucleoside-triphosphatases;ATP binding;nucleotide binding;ATPases
AT1G53830	1352.33	289.333	28.9633	7.92667	-1.86944	3.2015e-41	4.36868e-39	yes	PME2	pectin methylesterase 2
AT1G53860	23	72.3333	0.663333	2.66667	2.00723	3.07474e-12	3.28964e-11	yes	-	Remorin family protein
AT1G53870	10.5	21.8333	0.59	1.51333	1.35894	0.00474926	0.00995368	yes	-	Protein of unknown function (DUF567)
AT1G53890	10.5	21.8333	0.59	1.51333	1.35894	0.00474754	0.00995096	yes	-	Protein of unknown function (DUF567)
AT1G53903	165.333	52	11.0267	4.33333	-1.34745	1.98364e-05	6.60567e-05	yes	-	Protein of unknown function (DUF581)
AT1G53935	4.33333	0.666667	0.236667	0.05	-2.24286	0.0229604	0.0412159	yes	-	-
AT1G53940	307.667	110	9.80667	4.53	-1.11425	5.30763e-07	2.35281e-06	yes	GLIP2	GDSL-motif lipase 2
AT1G54010	2623.07	5574.48	76.6833	207.543	1.43643	2.1576e-19	5.52826e-18	yes	-	GDSL-like Lipase/Acylhydrolase superfamily protein
AT1G54020	9.33333	40	0.3	1.63667	2.44773	6.32802e-11	5.52112e-10	yes	-	GDSL-like Lipase/Acylhydrolase superfamily protein
AT1G54050	60	113.667	3.70667	8.8	1.24738	2.83947e-05	9.19411e-05	yes	-	HSP20-like chaperones superfamily protein
AT1G54095	57.6667	6	2.92	0.376667	-2.95461	1.9665e-10	1.58809e-09	yes	-	Protein of unknown function (DUF1677)
AT1G54110	44.3333	70	2.15	4.31667	1.00558	0.000632107	0.00158792	yes	-	Membrane fusion protein Use1
AT1G54140	202.333	321.333	10.97	22.2633	1.02111	1.11412e-07	5.57759e-07	yes	TAFII21	TATA binding protein associated factor 21kDa subunit
AT1G54160	11.3333	43	0.33	1.52333	2.20669	0.000192883	0.000536022	yes	NF-YA5	nuclear factor Y, subunit A5
AT1G54180	140.667	247	3.21333	7.17667	1.15924	1.23233e-08	7.35887e-08	yes	BRX-LIKE3	BREVIS RADIX-like 3
AT1G54200	103.667	328.333	3.18	12.9033	2.02065	8.83075e-23	3.22938e-21	yes	-	-
AT1G54260	70.6667	173.333	2.68333	8.30667	1.63024	4.39057e-08	2.37103e-07	yes	-	winged-helix DNA-binding transcription factor family protein
AT1G54350	332.333	631.667	6.01667	14.64	1.28288	1.65036e-09	1.14867e-08	yes	ABCD2	ABC transporter family protein
AT1G54385	192.667	391.667	3.82	10.0733	1.3989	1.03252e-16	1.9631e-15	yes	-	ARM repeat superfamily protein
AT1G54390	406.333	648	13.29	26.6067	1.00145	1.51837e-10	1.25073e-09	yes	ING2	PHD finger protein-related
AT1G54400	12	26	0.9	2.47667	1.4604	0.000309263	0.000824518	yes	-	HSP20-like chaperones superfamily protein
AT1G54470	5	9.66667	0.0666667	0.16	1.26303	0.0261633	0.0462903	yes	RPP27	RNI-like superfamily protein
AT1G54510	336	559.333	6.26	13.4933	1.10801	4.65413e-08	2.5026e-07	yes	NEK1	NIMA-related serine/threonine kinase 1
AT1G54540	467	169	22.6633	10.44	-1.11824	8.12908e-07	3.50352e-06	yes	-	Late embryogenesis abundant (LEA) hydroxyproline-rich glycoprotein family
AT1G54560	8.33333	19	0.0766667	0.226667	1.5639	0.009047	0.0178077	yes	XIE	Myosin family protein with Dil domain
AT1G54690	752.223	2015.98	39.0067	133.653	1.7767	5.63851e-36	5.75417e-34	yes	GAMMA-H2AX	gamma histone variant H2AX
AT1G54740	1497	479.667	51.3867	20.92	-1.29651	1.37457e-16	2.59075e-15	yes	-	Protein of unknown function (DUF3049)
AT1G54770	290.667	555	13.0967	31.8133	1.28043	2.56527e-10	2.02978e-09	yes	-	Fcf2 pre-rRNA processing protein
AT1G54860	0	3.33333	0.001	0.193333	7.59495	0.00652679	0.0132952	yes	-	Glycoprotein membrane precursor GPI-anchored
AT1G54940	205.333	42	5.11	1.34	-1.93109	5.39518e-16	9.48725e-15	yes	PGSIP4	plant glycogenin-like starch initiation protein 4
AT1G54960	107.333	179.333	2.04	4.36333	1.09686	8.25936e-08	4.23339e-07	yes	NP2	NPK1-related protein kinase 2
AT1G54970	4210	473	138.657	19.86	-2.80358	1.24219e-49	2.8251e-47	yes	PRP1	proline-rich protein 1
AT1G55080	193.667	318.667	8.81667	18.3967	1.06114	1.8392e-06	7.43149e-06	yes	MED9	-
AT1G55110	339	572	8.97333	19.2367	1.10014	9.64373e-14	1.26813e-12	yes	IDD7	indeterminate(ID)-domain 7
AT1G55140	85.3333	186.333	4.3	12.0067	1.48143	1.33284e-12	1.50275e-11	yes	-	Ribonuclease III family protein
AT1G55200	43	355.667	0.806667	8.59667	3.41373	1.01968e-40	1.3306e-38	yes	-	Protein kinase protein with adenine nucleotide alpha hydrolases-like domain
AT1G55205	89.3333	301.333	5.47333	23.67	2.11257	3.60652e-21	1.10415e-19	yes	-	-
AT1G55240	417.333	46	13.98	1.90333	-2.87676	6.34957e-17	1.23513e-15	yes	-	Family of unknown function (DUF716)
AT1G55250	367.333	483.667	7.11667	15.38	1.11178	9.64676e-05	0.000284366	yes	HUB2	histone mono-ubiquitination 2
AT1G55260	340	797.333	14.2267	42.8567	1.59092	2.77556e-19	7.00638e-18	yes	-	Bifunctional inhibitor/lipid-transfer protein/seed storage 2S albumin superfamily protein
AT1G55290	142.333	29.6667	4.72	1.24333	-1.92457	2.91396e-12	3.13165e-11	yes	-	2-oxoglutarate (2OG) and Fe(II)-dependent oxygenase superfamily protein
AT1G55340	433.667	773.333	15.8633	36.0033	1.18243	1.50809e-15	2.50439e-14	yes	-	Protein of unknown function (DUF1639)
AT1G55370	40.6667	81.6667	1.21	2.99667	1.30835	0.0005624	0.00142873	yes	NDF5	NDH-dependent cyclic electron flow 5
AT1G55430	99.6667	36.6667	2.10333	0.98	-1.10182	0.000130156	0.000373708	yes	-	Cysteine/Histidine-rich C1 domain family protein
AT1G55580	139.667	53.6667	3.37333	1.62667	-1.05226	0.000550873	0.00140154	yes	LAS	GRAS family transcription factor
AT1G55640	23.6667	4	1.72	0.366667	-2.22987	0.0019261	0.00439389	yes	PRA1.G1	prenylated RAB acceptor 1.G1
AT1G55650	0	2	0.001	0.103333	6.69116	0.0228469	0.0410445	yes	-	HMG (high mobility group) box protein with ARID/BRIGHT DNA-binding domain
AT1G55750	224	360	4.50333	9.24333	1.03742	1.09616e-09	7.86314e-09	yes	-	BSD domain (BTF2-like transcription factors, Synapse-associated proteins and DOS2-like proteins)
AT1G55900	586	995.333	15.9233	34.5967	1.11949	4.83358e-17	9.59484e-16	yes	TIM50	Haloacid dehalogenase-like hydrolase (HAD) superfamily protein
AT1G55930	116	207.667	2.16	4.98	1.20511	5.53578e-08	2.9383e-07	yes	-	CBS domain-containing protein / transporter associated domain-containing protein
AT1G55980	40.9867	4.45	1.22333	0.17	-2.84721	1.38252e-10	1.14356e-09	yes	-	FAD/NAD(P)-binding oxidoreductase family protein
AT1G55990	405.667	47	40.73	5.88333	-2.79139	7.85994e-22	2.59966e-20	yes	-	glycine-rich protein
AT1G56045	975	1968	120.867	309.647	1.35721	2.69466e-18	6.09937e-17	yes	-	Ribosomal protein L41 family
AT1G56110	3527.33	6670	82.4367	200.04	1.27893	5.4622e-20	1.49071e-18	yes	NOP56	homolog of nucleolar protein NOP56
AT1G56120	22.3333	127	0.296667	2.14	2.8507	1.48951e-23	5.80254e-22	yes	-	Leucine-rich repeat transmembrane protein kinase
AT1G56130	55.3333	99.3333	0.75	1.71333	1.19184	8.17565e-06	2.91134e-05	yes	-	Leucine-rich repeat transmembrane protein kinase
AT1G56150	2.66667	63	0.193333	5.97667	4.95018	4.01973e-25	1.76681e-23	yes	-	SAUR-like auxin-responsive protein family
AT1G56160	3	266.333	0.12	13.3867	6.80162	1.893e-30	1.27338e-28	yes	MYB72	myb domain protein 72
AT1G56240	6.66667	44.6667	0.24	2.03	3.08037	1.64529e-07	7.97755e-07	yes	PP2-B13	phloem protein 2-B13
AT1G56250	5	22	0.18	0.996667	2.46911	6.75592e-05	0.000205413	yes	PP2-B14	phloem protein 2-B14
AT1G56270	3.66667	0	0.246667	0.001	-7.94642	0.00543003	0.0112397	yes	-	-
AT1G56430	502.333	4516	18.1133	208.797	3.52697	1.98589e-40	2.50916e-38	yes	NAS4	nicotianamine synthase 4
AT1G56510	28.3333	123.333	0.326667	1.78667	2.45138	8.10088e-12	8.14179e-11	yes	WRR4	Disease resistance protein (TIR-NBS-LRR class)
AT1G56550	723.667	146	18.6667	4.76	-1.97143	9.30296e-25	3.95997e-23	yes	RGXT3	RhamnoGalacturonan speci&#64257;c Xylosyltransferase 1
AT1G56580	1504.33	6123.33	89.9133	467.347	2.37789	2.51144e-58	9.83168e-56	yes	SVB	Protein of unknown function, DUF538
AT1G56650	1	5	0.0466667	0.286667	2.61891	0.0037295	0.00799537	yes	PAP1	production of anthocyanin pigment 1
AT1G56660	305	1445.67	7.07	41.4	2.54985	1.1482e-08	6.90133e-08	yes	-	-
AT1G56680	349	594	15.48	33.7467	1.12434	1.08988e-09	7.82275e-09	yes	-	Chitinase family protein
AT1G56710	0	3.33333	0.001	0.12	6.90689	0.0049094	0.0102641	yes	-	Pectin lyase-like superfamily protein
AT1G58007	21	33.3333	1.10333	2.23333	1.01733	0.001637	0.00378977	yes	-	-
AT1G58025	326	583.333	6.79333	15.5533	1.19503	8.97512e-13	1.02992e-11	yes	-	DNA-binding bromodomain-containing protein
AT1G58037	110.667	41	2.80333	1.32	-1.08661	0.000161021	0.000453922	yes	-	Cysteine/Histidine-rich C1 domain family protein
AT1G58070	262	92.6667	9.36	4.16	-1.16993	2.11934e-07	1.00917e-06	yes	-	-
AT1G58120	5.66667	0.666667	0.113333	0.0133333	-3.08746	0.020062	0.0364653	yes	-	-
AT1G58122	5.66667	0.666667	0.113333	0.0133333	-3.08746	0.0200533	0.0364569	yes	CPuORF45	conserved peptide upstream open reading frame 45
AT1G58160	20.3333	41	1.63667	4.16	1.34582	4.57869e-05	0.000143565	yes	JAX1	Mannose-binding lectin superfamily protein
AT1G58190	776.333	159	10.7433	2.73	-1.97647	4.37653e-26	2.05731e-24	yes	RLP9	receptor like protein 9
AT1G58270	6151.67	1379.67	171.723	48.65	-1.81957	3.79857e-31	2.72402e-29	yes	ZW9	TRAF-like family protein
AT1G58280	309.667	603.333	10.99	26.9967	1.29659	1.29876e-15	2.17035e-14	yes	-	Phosphoglycerate mutase family protein
AT1G58290	2439.33	883.333	49.0633	22.81	-1.10498	2.20352e-10	1.76578e-09	yes	HEMA1	Glutamyl-tRNA reductase family protein
AT1G58320	52.3333	0.666667	4.88333	0.0766667	-5.99312	5.21774e-23	1.94991e-21	yes	-	PLAC8 family protein
AT1G58340	643.667	170.667	12.8967	4.35333	-1.56681	2.70676e-19	6.84718e-18	yes	ZF14	MATE efflux family protein
AT1G58350	528	851.667	7.15667	14.75	1.04336	4.48888e-13	5.36509e-12	yes	ZW18	Putative serine esterase family protein
AT1G58420	29.6667	60.6667	1.67	4.28667	1.36001	0.00047536	0.00122284	yes	-	Uncharacterised conserved protein UCP031279
AT1G58460	2.66667	8	0.21	0.79	1.91146	0.00841765	0.0166802	yes	-	-
AT1G58602	167.667	654.51	1.46333	7.35	2.32849	7.97007e-29	4.72271e-27	yes	-	LRR and NB-ARC domains-containing disease resistance protein
AT1G58643	0.996667	6.22333	0.03	0.23	2.9386	0.000381866	0.00100186	yes	-	Inositol-pentakisphosphate 2-kinase family protein
AT1G58684	5.44333	75.7667	0.21	3.50333	4.06027	2.95731e-06	1.1498e-05	yes	-	Ribosomal protein S5 family protein
AT1G58807	751.383	1745.18	8.57333	25.3267	1.56273	1.14422e-19	3.03262e-18	yes	-	Disease resistance protein (CC-NBS-LRR class) family
AT1G58848	621.653	1066.05	6.55333	14.3233	1.12807	4.83346e-16	8.54124e-15	yes	-	Disease resistance protein (CC-NBS-LRR class) family
AT1G58936	0.996667	6.22333	0.03	0.23	2.9386	0.000382011	0.00100213	yes	-	Inositol-pentakisphosphate 2-kinase family protein
AT1G58983	5.44333	75.7667	0.21	3.50333	4.06027	2.95289e-06	1.14845e-05	yes	-	Ribosomal protein S5 family protein
AT1G59124	271.58	439.76	3.15	6.49	1.04287	5.80564e-07	2.56122e-06	yes	-	Disease resistance protein (CC-NBS-LRR class) family
AT1G59171	0.333333	3.66667	0.0133333	0.21	3.97728	0.0114613	0.0220261	yes	-	Inositol-pentakisphosphate 2-kinase family protein
AT1G59312	0.996667	6.22333	0.03	0.23	2.9386	0.000381662	0.00100144	yes	-	Inositol-pentakisphosphate 2-kinase family protein
AT1G59540	194	353	3.05	7.07333	1.21358	8.05316e-13	9.2993e-12	yes	ZCF125	P-loop containing nucleoside triphosphate hydrolases superfamily protein
AT1G59590	736.667	199.333	29.73	10.15	-1.55044	9.24966e-15	1.37879e-13	yes	ZCF37	ZCF37
AT1G59620	57.3333	159.667	0.853333	3.03667	1.83131	1.62279e-15	2.67812e-14	yes	CW9	Disease resistance protein (CC-NBS-LRR class) family
AT1G59640	45	118.333	1.48333	4.9	1.72394	1.54729e-10	1.27323e-09	yes	BPEp	BIG PETAL P
AT1G59725	109.667	22.6667	4.57333	1.19667	-1.93422	2.59297e-11	2.40617e-10	yes	-	DNAJ heat shock family protein
AT1G59730	46	216	3.33	19.8667	2.57676	6.57953e-26	3.05679e-24	yes	TH7	thioredoxin H-type 7
AT1G59740	325.333	1269	6.68667	33.1867	2.31124	8.32482e-61	4.32167e-58	yes	-	Major facilitator superfamily protein
AT1G59850	241.87	43.93	6.72333	1.55667	-2.11072	2.62963e-19	6.6662e-18	yes	-	ARM repeat superfamily protein
AT1G59980	56.6667	135.333	1.40667	4.24667	1.59405	4.70526e-09	3.03025e-08	yes	ARL2	ARG1-like 2
AT1G59990	215	364	4.38333	9.49	1.11438	2.95825e-10	2.32455e-09	yes	EMB3108	DEA(D/H)-box RNA helicase family protein
AT1G60030	85.3333	140.333	1.81667	3.73	1.03788	0.000716388	0.00177996	yes	NAT7	nucleobase-ascorbate transporter 7
AT1G60050	71	15.3333	2.62667	0.706667	-1.89413	1.9703e-07	9.42523e-07	yes	UMAMIT35	Nodulin MtN21 /EamA-like transporter family protein
AT1G60060	147.333	311.667	4.21	11.2933	1.42358	1.04355e-09	7.51671e-09	yes	-	Serine/threonine-protein kinase WNK (With No Lysine)-related
AT1G60080	170.333	351.333	4.91667	13.0433	1.40756	2.63473e-15	4.22548e-14	yes	-	3'-5'-exoribonuclease family protein
AT1G60090	0	14.3333	0.001	0.49	8.93664	1.18529e-10	9.90021e-10	yes	BGLU4	beta glucosidase 4
AT1G60110	51.3333	100	1.18667	2.98	1.3284	3.94592e-07	1.78802e-06	yes	-	Mannose-binding lectin superfamily protein
AT1G60130	17.6667	42.3333	0.41	1.25333	1.61207	1.01216e-05	3.54248e-05	yes	-	Mannose-binding lectin superfamily protein
AT1G60190	497	133	9.13	3.07667	-1.56925	7.09061e-16	1.22521e-14	yes	PUB19	ARM repeat superfamily protein
AT1G60200	1143	1911	16.4967	35.2867	1.09695	4.6007e-10	3.49999e-09	yes	-	splicing factor PWI domain-containing protein / RNA recognition motif (RRM)-containing protein
AT1G60220	488.667	794	10.12	21.0967	1.05981	1.29809e-10	1.07858e-09	yes	ULP1D	UB-like protease 1D
AT1G60260	47.6667	272	1.29333	9.33	2.85078	7.26783e-19	1.75309e-17	yes	BGLU5	beta glucosidase 5
AT1G60270	64.6667	144.667	1.73667	4.92667	1.50429	3.25044e-07	1.495e-06	yes	BGLU6	beta glucosidase 6
AT1G60460	12.6667	25.6667	0.313333	0.786667	1.32805	0.000319131	0.00084912	yes	-	-
AT1G60470	58	0.333333	1.82	0.0133333	-7.09276	1.85052e-19	4.76705e-18	yes	GolS4	galactinol synthase 4
AT1G60530	19.3333	36.6667	0.9	2.16333	1.26526	0.00166953	0.00385835	yes	DRP4A	Dynamin related protein 4A
AT1G60550	336.333	588.667	10.7933	24.06	1.1565	2.38687e-08	1.35099e-07	yes	ECHID	enoyl-CoA hydratase/isomerase D
AT1G60590	6.33333	121.333	0.133333	3.27667	4.61912	4.68382e-38	5.20231e-36	yes	-	Pectin lyase-like superfamily protein
AT1G60600	77.6667	164	1.87	5.00667	1.42081	6.07659e-10	4.54176e-09	yes	ABC4	UbiA prenyltransferase family protein
AT1G60630	58	141.333	1.10667	3.42333	1.62918	4.215e-10	3.22713e-09	yes	-	Leucine-rich repeat protein kinase family protein
AT1G60640	210.667	815	7.15333	34.9033	2.28668	5.17159e-25	2.23728e-23	yes	-	-
AT1G60740	295.423	43.3333	18.2267	3.39667	-2.42386	8.44257e-23	3.09691e-21	yes	-	Thioredoxin superfamily protein
AT1G60750	75.3333	12.6667	3.17333	0.683333	-2.21534	1.1817e-08	7.07954e-08	yes	-	NAD(P)-linked oxidoreductase superfamily protein
AT1G60850	317.333	560.333	9.49333	21.4867	1.17846	2.21186e-14	3.15905e-13	yes	ATRPAC42	DNA-directed RNA polymerase family protein
AT1G60860	284.667	642.667	4.27	12.29	1.52518	5.36821e-16	9.44678e-15	yes	AGD2	ARF-GAP domain 2
AT1G60900	1224.14	1921.18	24.5333	49.34	1.00801	6.39067e-10	4.76308e-09	yes	-	U2 snRNP auxilliary factor, large subunit, splicing factor
AT1G60930	82.3333	128.667	0.886667	1.78333	1.00811	2.20543e-05	7.27828e-05	yes	RECQ4B	RECQ helicase L4B
AT1G61000	97.3333	214	2.61333	7.33	1.48792	1.70293e-12	1.89674e-11	yes	-	-
AT1G61050	222	56.3333	5.98333	1.94	-1.62489	1.4233e-12	1.59795e-11	yes	-	alpha 1,4-glycosyltransferase family protein
AT1G61080	216.667	32.6667	3.3	0.65	-2.34395	1.16606e-15	1.95545e-14	yes	-	Hydroxyproline-rich glycoprotein family protein
AT1G61255	35.3333	82.6667	2.70667	8.04	1.57068	1.75098e-07	8.4523e-07	yes	-	-
AT1G61270	24.6667	1.33333	0.756667	0.0533333	-3.82655	7.50824e-09	4.65102e-08	yes	-	Transmembrane amino acid transporter family protein
AT1G61330	2.66667	0	0.08	0.001	-6.32193	0.0220715	0.0397727	yes	-	FBD, F-box and Leucine Rich Repeat domains containing protein
AT1G61360	814	271	12.8467	5.42	-1.24503	5.10923e-12	5.28861e-11	yes	-	S-locus lectin protein kinase family protein
AT1G61390	15.3333	29	0.25	0.576667	1.20581	0.000506422	0.00129785	yes	-	S-locus lectin protein kinase family protein
AT1G61410	18.6667	32.3333	0.85	1.88333	1.14775	0.00102135	0.00245989	yes	-	DNA double-strand break repair and VJ recombination XRCC4
AT1G61415	10.7867	20.9967	0.423333	1.01333	1.25924	0.0246476	0.0439309	yes	-	-
AT1G61420	35.88	79.67	0.563333	1.58667	1.49394	8.70238e-07	3.73361e-06	yes	-	S-locus lectin protein kinase family protein
AT1G61430	43	131	0.62	2.41	1.95869	3.56281e-12	3.78301e-11	yes	-	S-locus lectin protein kinase family protein
AT1G61440	1.33333	13	0.0233333	0.293333	3.65208	2.60266e-07	1.21866e-06	yes	-	S-locus lectin protein kinase family protein
AT1G61450	28.6667	60.6667	2.39667	6.42	1.42154	3.09493e-06	1.19959e-05	yes	-	-
AT1G61460	22	56.6667	0.356667	1.17	1.71386	7.58343e-08	3.91128e-07	yes	-	S-locus protein kinase, putative
AT1G61480	52.3333	9	0.85	0.18	-2.23947	3.01552e-05	9.72458e-05	yes	-	S-locus lectin protein kinase family protein
AT1G61490	42.3333	104	0.736667	2.27667	1.62784	1.89694e-06	7.65057e-06	yes	-	S-locus lectin protein kinase family protein
AT1G61500	53	97.6667	0.926667	2.16333	1.22313	0.0001046	0.00030622	yes	-	S-locus lectin protein kinase family protein
AT1G61560	1036.67	217	21.91	5.89333	-1.89443	7.20625e-23	2.65974e-21	yes	MLO6	Seven transmembrane MLO family protein
AT1G61566	2.33333	0	0.18	0.001	-7.49185	0.0284657	0.0499346	yes	RALFL9	ralf-like 9
AT1G61570	499	908.667	41.71	96.5033	1.21019	8.02978e-19	1.92328e-17	yes	TIM13	translocase of the inner mitochondrial membrane 13
AT1G61580	1148.33	2103.33	35.3467	82.8767	1.22939	1.01344e-18	2.41285e-17	yes	RPL3B	R-protein L3 B
AT1G61590	2461	948	67.93	33.3867	-1.02478	1.32169e-12	1.49158e-11	yes	-	Protein kinase superfamily protein
AT1G61600	119.333	208.333	3.96	8.73333	1.14103	1.11451e-05	3.86838e-05	yes	-	Protein of unknown function (DUF1262)
AT1G61610	0.333333	19	0.00666667	0.4	5.90689	4.72945e-14	6.47959e-13	yes	-	S-locus lectin protein kinase family protein
AT1G61750	17.3333	1.66667	0.706667	0.0866667	-3.02748	1.45651e-06	5.99578e-06	yes	-	Receptor-like protein kinase-related family protein
AT1G61800	3.66667	87.6667	0.1	2.91667	4.86625	1.78624e-23	6.91334e-22	yes	GPT2	glucose-6-phosphate/phosphate translocator 2
AT1G61840	42.6667	131.333	0.73	2.85667	1.96836	3.31209e-16	5.96476e-15	yes	-	Cysteine/Histidine-rich C1 domain family protein
AT1G61950	72	22	1.80667	0.713333	-1.34068	0.000244142	0.000664703	yes	CPK19	calcium-dependent protein kinase 19
AT1G61970	70	132.667	1.04	2.51	1.2711	4.223e-06	1.59155e-05	yes	-	Mitochondrial transcription termination factor family protein
AT1G62130	59.3333	139.667	0.79	2.40333	1.60511	7.69173e-07	3.3263e-06	yes	-	AAA-type ATPase family protein
AT1G62190	100	11	4.06333	0.553333	-2.87644	3.94358e-15	6.20782e-14	yes	-	Kua-ubiquitin conjugating enzyme hybrid localisation domain
AT1G62250	144	234	5.02333	10.3633	1.04477	3.16292e-08	1.7496e-07	yes	-	-
AT1G62262	12.6667	2.66667	0.346667	0.0933333	-1.89308	0.00579208	0.0119114	yes	SLAH4	SLAC1 homologue 4
AT1G62280	301.667	66.6667	9.28667	2.58	-1.84779	2.24825e-07	1.06503e-06	yes	SLAH1	SLAC1 homologue 1
AT1G62290	241.667	511	5.64667	15.1967	1.42828	1.61126e-08	9.41216e-08	yes	-	Saposin-like aspartyl protease family protein
AT1G62320	221	56	3.99333	1.29667	-1.62279	2.8661e-13	3.5189e-12	yes	-	ERD (early-responsive to dehydration stress) family protein
AT1G62350	21	46.6667	1.41	3.99	1.50069	7.35454e-07	3.19088e-06	yes	-	Pentatricopeptide repeat (PPR) superfamily protein
AT1G62360	5.33333	40	0.163333	1.53333	3.23078	3.08522e-11	2.82172e-10	yes	STM	KNOX/ELK homeobox transcription factor
AT1G62400	18.6667	32.6667	0.706667	1.58333	1.16386	0.000649995	0.00162823	yes	HT1	Protein kinase superfamily protein
AT1G62420	15.6667	623.667	0.62	31.5833	5.67075	1.81369e-83	3.33162e-80	yes	-	Protein of unknown function (DUF506)
AT1G62440	1090.67	394.667	18.1967	8.41	-1.1135	9.00187e-10	6.5618e-09	yes	LRX2	leucine-rich repeat/extensin 2
AT1G62540	10	43	0.24	1.29667	2.4337	5.51262e-06	2.02681e-05	yes	FMO GS-OX2	flavin-monooxygenase glucosinolate S-oxygenase 2
AT1G62560	71	433.333	1.89333	14.7	2.95682	1.22048e-25	5.57266e-24	yes	FMO GS-OX3	flavin-monooxygenase glucosinolate S-oxygenase 3
AT1G62570	4838.33	660	113.757	19.7433	-2.52651	1.9694e-72	1.80882e-69	yes	FMO GS-OX4	flavin-monooxygenase glucosinolate S-oxygenase 4
AT1G62630	25	44.3333	0.386667	0.886667	1.1973	0.00189665	0.00433334	yes	-	Disease resistance protein (CC-NBS-LRR class) family
AT1G62660	20895	3749.33	358.78	82.0233	-2.12899	2.38098e-45	4.24311e-43	yes	-	Glycosyl hydrolases family 32 protein
AT1G62780	96	402.667	4.19333	22.3633	2.41497	3.66307e-11	3.30465e-10	yes	-	-
AT1G62935	21.6667	3.33333	1.7	0.32	-2.40939	0.000104022	0.000304642	yes	-	-
AT1G62940	4	0	0.103333	0.001	-6.69116	0.00400132	0.00851162	yes	ACOS5	acyl-CoA synthetase 5
AT1G62980	2514	534	104.017	28.2633	-1.87981	4.7906e-27	2.42887e-25	yes	EXPA18	expansin A18
AT1G63030	2	10	0.0966667	0.636667	2.71945	0.00610878	0.0125066	yes	ddf2	Integrase-type DNA-binding superfamily protein
AT1G63100	156.333	573.667	3.29667	15.5033	2.2335	4.89047e-39	5.58777e-37	yes	-	GRAS family transcription factor
AT1G63180	508	193	14.9867	7.2	-1.05761	3.53858e-07	1.61416e-06	yes	UGE3	UDP-D-glucose/UDP-D-galactose 4-epimerase 3
AT1G63230	34.6667	69.3333	0.92	2.35333	1.355	7.13379e-07	3.103e-06	yes	-	Tetratricopeptide repeat (TPR)-like superfamily protein
AT1G63240	100.333	198.667	2.19333	5.44667	1.31225	4.05141e-08	2.20281e-07	yes	-	-
AT1G63250	143.333	233	2.29333	4.75	1.05048	2.18793e-07	1.04038e-06	yes	-	DEA(D/H)-box RNA helicase family protein
AT1G63260	103.667	212.333	3.32333	8.48	1.35143	6.07281e-12	6.20268e-11	yes	TET10	tetraspanin10
AT1G63295	33.6667	60.6667	1.90333	4.28667	1.17133	0.00790393	0.0157656	yes	-	Remorin family protein
AT1G63300	235.667	469.667	3.04	7.76667	1.35322	3.847e-12	4.05412e-11	yes	-	Myosin heavy chain-related protein
AT1G63410	53.6667	19.6667	3.58333	1.66	-1.11012	0.00120731	0.00286688	yes	-	Protein of unknown function (DUF567)
AT1G63450	406.667	71.6667	5.36	1.20667	-2.15121	1.1536e-29	7.36579e-28	yes	RHS8	root hair specific 8
AT1G63470	413.667	664.667	9.50333	19.4733	1.03499	2.63151e-10	2.07805e-09	yes	-	AT hook motif DNA-binding family protein
AT1G63480	196.333	381.333	4.41	10.87	1.3015	3.1408e-12	3.35731e-11	yes	-	AT hook motif DNA-binding family protein
AT1G63550	17.6667	5	0.503333	0.18	-1.48352	0.00814642	0.0162006	yes	-	Receptor-like protein kinase-related family protein
AT1G63560	14.3333	1.33333	0.503333	0.06	-3.06848	0.00525988	0.0109289	yes	-	Receptor-like protein kinase-related family protein
AT1G63580	51	11.3333	2.58333	0.733333	-1.81669	1.30132e-06	5.41195e-06	yes	-	Receptor-like protein kinase-related family protein
AT1G63600	64	3	2.93667	0.166667	-4.13914	5.41456e-19	1.32073e-17	yes	-	Receptor-like protein kinase-related family protein
AT1G63630	1.33333	6.66667	0.0566667	0.42	2.88982	0.00176539	0.00405984	yes	-	Tetratricopeptide repeat (TPR)-like superfamily protein
AT1G63640	452.333	731.333	5.14667	10.6533	1.04959	1.27007e-14	1.86183e-13	yes	-	P-loop nucleoside triphosphate hydrolases superfamily protein with CH (Calponin Homology) domain
AT1G63670	191	325.333	3.41	7.47333	1.13198	1.79518e-07	8.64989e-07	yes	TRM12	Protein of unknown function (DUF3741)
AT1G63720	492.333	103	13.46	3.58	-1.91065	4.28622e-26	2.01883e-24	yes	-	-
AT1G63750	64	197.667	0.73	2.85	1.96499	6.51253e-18	1.42157e-16	yes	-	Disease resistance protein (TIR-NBS-LRR class) family
AT1G63810	451.333	760.333	5.46	11.8433	1.1171	2.25505e-12	2.46908e-11	yes	-	-
AT1G63820	50.3333	120	1.63	4.89	1.58496	1.31405e-06	5.46122e-06	yes	-	CCT motif family protein
AT1G63855	42	60.6667	2.09667	4.20667	1.00458	0.00166545	0.00384967	yes	-	Putative methyltransferase family protein
AT1G63860	22.6667	83	0.28	1.32667	2.24431	4.66587e-15	7.26816e-14	yes	-	Disease resistance protein (TIR-NBS-LRR class) family
AT1G63880	288.333	584.667	3.58	9.25667	1.37053	7.97087e-12	8.02125e-11	yes	-	Disease resistance protein (TIR-NBS-LRR class) family
AT1G63930	305.333	82.3333	8.75333	3.05333	-1.51945	1.04398e-09	7.51671e-09	yes	ROH1	from the Czech 'roh' meaning 'corner'
AT1G63940	3393.67	5784.33	71.7433	156.76	1.12764	9.36286e-17	1.79011e-15	yes	MDAR6	monodehydroascorbate reductase 6
AT1G64000	65.3333	18	3.10333	1.07333	-1.53172	0.00013773	0.000393466	yes	WRKY56	WRKY DNA-binding protein 56
AT1G64100	0.666667	7.33333	0.0133333	0.19	3.83289	0.000115109	0.000334283	yes	-	pentatricopeptide (PPR) repeat-containing protein
AT1G64150	47	89.3333	1.46	3.54667	1.2805	0.000162395	0.000457302	yes	-	Uncharacterized protein family (UPF0016)
AT1G64200	840.333	216.667	48.6767	15.8767	-1.61632	8.70922e-17	1.66781e-15	yes	VHA-E3	vacuolar H+-ATPase subunit E isoform 3
AT1G64210	107.667	39	2.56333	1.17333	-1.12741	0.000369683	0.000972035	yes	-	Leucine-rich repeat protein kinase family protein
AT1G64220	16.3333	35.6667	2.89667	8.10333	1.48412	1.71952e-05	5.78667e-05	yes	TOM7-2	translocase of outer membrane 7 kDa subunit 2
AT1G64260	4.33333	26	0.0833333	0.646667	2.95606	4.15698e-10	3.18782e-09	yes	-	MuDR family transposase
AT1G64280	1323.33	513.333	21.9	10.8233	-1.01679	8.31695e-15	1.24911e-13	yes	NPR1	regulatory protein (NPR1)
AT1G64310	2	7	0.05	0.226667	2.18057	0.00657861	0.0133905	yes	-	Tetratricopeptide repeat (TPR)-like superfamily protein
AT1G64320	5.66667	38.3333	0.166667	1.42667	3.09761	1.09179e-09	7.83409e-09	yes	-	myosin heavy chain-related
AT1G64370	2362	520.333	133.813	36.69	-1.86676	2.45121e-15	3.94175e-14	yes	-	-
AT1G64405	53.6667	169	3.69667	14.8167	2.00292	4.02065e-16	7.15982e-15	yes	-	-
AT1G64450	145	251	4.81	10.5667	1.13541	1.32974e-06	5.51472e-06	yes	-	Glycine-rich protein family
AT1G64480	23.6667	8.66667	1.51	0.72	-1.06848	0.0205043	0.0372182	yes	CBL8	calcineurin B-like protein 8
AT1G64500	1487	580	49.7433	24.5833	-1.01682	1.32757e-06	5.5077e-06	yes	-	Glutaredoxin family protein
AT1G64540	7.66667	19	0.243333	0.75	1.62396	0.000214753	0.000591703	yes	-	F-box/FBD-like domains containing protein
AT1G64590	1353.67	28	41.5133	1.06667	-5.28239	1.02877e-60	5.11813e-58	yes	-	NAD(P)-binding Rossmann-fold superfamily protein
AT1G64600	144.333	359.333	3.46	11.03	1.67259	1.63847e-19	4.26682e-18	yes	-	methyltransferases;copper ion binding
AT1G64625	41.3333	72.6667	0.926667	2.05667	1.15019	0.000107485	0.000314013	yes	-	Serine/threonine-protein kinase WNK (With No Lysine)-related
AT1G64660	3182.33	569.667	81.57	18.5033	-2.14025	2.70362e-17	5.47139e-16	yes	MGL	methionine gamma-lyase
AT1G64670	223.667	428	5.56	13.63	1.29363	1.65937e-07	8.03932e-07	yes	BDG1	alpha/beta-Hydrolases superfamily protein
AT1G64710	700.667	1584.33	19.1133	57.56	1.59049	5.58546e-15	8.61077e-14	yes	-	GroES-like zinc-binding dehydrogenase family protein
AT1G64780	2645.33	490.333	59.2433	13.9333	-2.08811	5.10716e-41	6.81334e-39	yes	AMT1;2	ammonium transporter 1;2
AT1G64880	1770.33	2814.67	37.0667	75.6067	1.02839	3.85303e-15	6.07329e-14	yes	-	Ribosomal protein S5 family protein
AT1G64910	64.6667	7.33333	1.65	0.236667	-2.80154	1.77759e-09	1.23183e-08	yes	-	UDP-Glycosyltransferase superfamily protein
AT1G64930	360.377	46	9.74	1.59	-2.6149	5.68591e-32	4.21676e-30	yes	CYP89A7	cytochrome P450, family 87, subfamily A, polypeptide 7
AT1G64940	182.993	53.0933	4.96333	1.83667	-1.43422	3.35123e-09	2.21498e-08	yes	CYP89A6	cytochrome P450, family 87, subfamily A, polypeptide 6
AT1G64950	2455.62	889.233	53.8833	24.95	-1.1108	2.10652e-17	4.32162e-16	yes	CYP89A5	cytochrome P450, family 89, subfamily A, polypeptide 5
AT1G64980	1194	2151.33	40.0367	91.7433	1.19628	1.74287e-11	1.65486e-10	yes	CDI	Nucleotide-diphospho-sugar transferases superfamily protein
AT1G65030	388.333	614	13.13	26.55	1.01584	9.82724e-13	1.12446e-11	yes	-	Transducin/WD40 repeat-like superfamily protein
AT1G65040	622	1153.67	16.8167	42.31	1.33111	4.73851e-13	5.6493e-12	yes	Hrd1B	RING/U-box superfamily protein
AT1G65060	366.333	139.667	8	3.80333	-1.07274	7.33303e-06	2.63288e-05	yes	4CL3	4-coumarate:CoA ligase 3
AT1G65070	201	369	2.97333	6.94333	1.22355	5.59345e-09	3.55244e-08	yes	-	DNA mismatch repair protein MutS, type 2
AT1G65110	6.33333	24.3333	0.08	0.393333	2.29768	2.69563e-05	8.76639e-05	yes	-	Ubiquitin carboxyl-terminal hydrolase-related protein
AT1G65120	19.6667	76.6667	0.22	1.09333	2.31316	1.81649e-07	8.74377e-07	yes	-	Ubiquitin carboxyl-terminal hydrolase-related protein
AT1G65130	1.66667	12	0.02	0.2	3.32193	7.26138e-06	2.60951e-05	yes	-	Ubiquitin carboxyl-terminal hydrolase-related protein
AT1G65150	60.3333	111.667	1.96333	4.60333	1.22937	3.2553e-05	0.000104443	yes	-	TRAF-like family protein
AT1G65200	0	14.3333	0.001	0.236667	7.88671	9.0587e-09	5.53819e-08	yes	-	Ubiquitin carboxyl-terminal hydrolase-related protein
AT1G65230	216.333	366	8.89	19.2	1.11085	5.26179e-09	3.35429e-08	yes	-	Uncharacterized conserved protein (DUF2358)
AT1G65240	2.66667	12	0.0733333	0.423333	2.52925	4.26122e-05	0.000134369	yes	-	Eukaryotic aspartyl protease family protein
AT1G65250	10	26.3333	0.28	0.966667	1.78759	9.26724e-05	0.000274227	yes	-	Protein kinase superfamily protein
AT1G65300	9.33333	0.333333	0.446667	0.02	-4.48113	0.00123682	0.00292893	yes	AGL38	AGAMOUS-like 38
AT1G65310	1243	237.333	49.32	11.9067	-2.0504	6.22955e-31	4.34976e-29	yes	XTH17	xyloglucan endotransglucosylase/hydrolase 17
AT1G65330	17.6667	2.33333	0.863333	0.14	-2.62449	0.0102021	0.019849	yes	PHE1	MADS-box transcription factor family protein
AT1G65370	65.6667	1418	2.32333	63.42	4.77067	2.78389e-61	1.47732e-58	yes	-	TRAF-like family protein
AT1G65390	15.6667	43.3333	0.47	1.61667	1.78229	0.00190643	0.00435276	yes	PP2-A5	phloem protein 2 A5
AT1G65470	184.333	361	2.77667	6.92667	1.31881	3.47355e-14	4.8593e-13	yes	FAS1	chromatin assembly factor-1 (FASCIATA1) (FAS1)
AT1G65481	2	8	0.163333	0.83	2.34529	0.00079625	0.00196187	yes	-	-
AT1G65484	7	18	0.62	2.06333	1.73464	0.00363569	0.00781104	yes	-	-
AT1G65486	14	29	1.74667	4.50333	1.36639	0.0012741	0.00300946	yes	-	-
AT1G65490	3	18	0.266667	2.07667	2.96116	1.95538e-07	9.35574e-07	yes	-	-
AT1G65500	6	28.6667	0.476667	2.95	2.62966	3.02363e-07	1.39931e-06	yes	-	-
AT1G65510	60.6667	22.6667	5.3	2.48	-1.09565	0.00118093	0.00280798	yes	-	-
AT1G65520	708	274.667	30.6633	15.16	-1.01624	2.30028e-12	2.51399e-11	yes	ECI1	delta(3), delta(2)-enoyl CoA isomerase 1
AT1G65570	274	90.6667	9.6	3.97333	-1.27268	0.000161221	0.00045438	yes	-	Pectin lyase-like superfamily protein
AT1G65610	1537.67	478.667	30.2433	12.0467	-1.32798	3.39561e-23	1.28914e-21	yes	KOR2	Six-hairpin glycosidases superfamily protein
AT1G65620	15.3333	60.3333	0.59	2.99333	2.34297	1.49078e-12	1.67057e-11	yes	AS2	Lateral organ boundaries (LOB) domain family protein
AT1G65690	946.333	317.333	38.6833	16.52	-1.2275	2.41193e-11	2.249e-10	yes	-	Late embryogenesis abundant (LEA) hydroxyproline-rich glycoprotein family
AT1G65700	199	335.667	12.5233	26.9	1.10299	2.42775e-09	1.64654e-08	yes	LSM8	Small nuclear ribonucleoprotein family protein
AT1G65710	103.333	185.667	2.62333	6.03667	1.20235	6.24328e-08	3.2803e-07	yes	-	-
AT1G65730	256.333	76.3333	4.5	1.71	-1.39593	1.65568e-11	1.57847e-10	yes	YSL7	YELLOW STRIPE like 7
AT1G65790	1.17667	4.33333	0.02	0.0933333	2.22239	0.0246443	0.0439282	yes	RK1	receptor kinase 1
AT1G65850	42	10.3333	0.553333	0.176667	-1.64712	0.000108951	0.000317907	yes	-	Disease resistance protein (TIR-NBS-LRR class) family
AT1G65860	33	222.667	0.866667	7.43667	3.10111	1.97656e-26	9.63268e-25	yes	FMO GS-OX1	flavin-monooxygenase glucosinolate S-oxygenase 1
AT1G65870	4.66667	11	0.346667	1.02667	1.56635	0.00324424	0.00705322	yes	-	Disease resistance-responsive (dirigent-like protein) family protein
AT1G65880	0.666667	13.3333	0.0133333	0.403333	4.91886	1.56896e-08	9.19879e-08	yes	BZO1	benzoyloxyglucosinolate 1
AT1G65890	1	46.6667	0.0233333	1.25667	5.75107	1.43073e-12	1.60553e-11	yes	AAE12	acyl activating enzyme 12
AT1G65910	25.6667	48.6667	0.516667	1.22333	1.24351	0.000263731	0.000712995	yes	NAC028	NAC domain containing protein 28
AT1G65950	74	261	1.69	7.57333	2.16391	3.90745e-14	5.42499e-13	yes	-	Protein kinase superfamily protein
AT1G65970	8587.82	143.353	488.65	10.3833	-5.55646	1.39856e-188	3.33977e-184	yes	TPX2	thioredoxin-dependent peroxidase 2
AT1G66090	13	45.3333	0.353333	1.57333	2.15472	4.90812e-07	2.19036e-06	yes	-	Disease resistance protein (TIR-NBS class)
AT1G66170	18	3.66667	0.306667	0.08	-1.9386	0.000454994	0.00117513	yes	MMD1	RING/FYVE/PHD zinc finger superfamily protein
AT1G66360	1.66667	7	0.09	0.463333	2.36405	0.00183965	0.00421764	yes	-	Calcium-dependent lipid-binding (CaLB domain) family protein
AT1G66390	2.33333	10	0.0966667	0.54	2.48187	0.000265651	0.0007177	yes	MYB90	myb domain protein 90
AT1G66430	498.333	981.667	13.6367	34.35	1.33282	1.16289e-20	3.41992e-19	yes	-	pfkB-like carbohydrate kinase family protein
AT1G66460	10.6667	2.66667	0.283333	0.0933333	-1.60204	0.012749	0.0242393	yes	-	Protein kinase superfamily protein
AT1G66520	70	121.667	2.21	4.88667	1.1448	3.49648e-07	1.59679e-06	yes	pde194	formyltransferase, putative
AT1G66590	72.5233	152.083	5.79333	15.02	1.37442	7.96685e-09	4.91471e-08	yes	COX19-1	cytochrome c oxidase 19-1
AT1G66650	5	13	0.213333	0.69	1.69349	0.00109226	0.00261799	yes	-	Protein with RING/U-box and TRAF-like domains
AT1G66690	23.3333	6.66667	0.883333	0.313333	-1.49526	0.00190075	0.00434228	yes	-	S-adenosyl-L-methionine-dependent methyltransferases superfamily protein
AT1G66800	368.333	139.667	13.74	6.49667	-1.08061	0.000272246	0.000733277	yes	-	NAD(P)-binding Rossmann-fold superfamily protein
AT1G66830	5.33333	39.6667	0.103333	0.956667	3.21071	3.13013e-10	2.44993e-09	yes	-	Leucine-rich repeat protein kinase family protein
AT1G66840	69.6667	159	1.38333	4.06667	1.5557	2.59404e-09	1.74836e-08	yes	PMI2	Plant protein of unknown function (DUF827)
AT1G66860	0.333333	3	0.01	0.103333	3.36923	0.0216801	0.0391413	yes	-	Class I glutamine amidotransferase-like superfamily protein
AT1G66910	18.3333	47.73	0.383333	1.26667	1.72437	6.59677e-08	3.44782e-07	yes	-	Protein kinase superfamily protein
AT1G66920	11.6667	97.9367	0.236667	2.55333	3.43145	4.13608e-24	1.67123e-22	yes	-	Protein kinase superfamily protein
AT1G66930	9.33333	19.6667	0.196667	0.516667	1.39348	0.00366913	0.00787655	yes	-	Protein kinase superfamily protein
AT1G66950	13.3333	41.6667	0.126667	0.496667	1.97124	3.72957e-07	1.69545e-06	yes	ABCG39	pleiotropic drug resistance 11
AT1G66960	3	10	0.0466667	0.203333	2.12338	0.0020436	0.00464286	yes	LUP5	Terpenoid cyclases family protein
AT1G66980	16.3333	58.3333	0.19	0.863333	2.18392	1.97628e-09	1.35966e-08	yes	SNC4	suppressor of npr1-1 constitutive 4
AT1G67030	1722.67	341	74.1367	18.6833	-1.98844	2.00519e-48	4.27535e-46	yes	ZFP6	zinc finger protein 6
AT1G67035	30	63	1.27	3.43333	1.43478	2.78675e-06	1.08773e-05	yes	-	-
AT1G67070	199.667	62.6667	4.75333	1.89667	-1.32547	2.00331e-07	9.56781e-07	yes	DIN9	Mannose-6-phosphate isomerase, type I
AT1G67100	5.66667	55	0.246667	3.07	3.6376	2.78265e-21	8.60748e-20	yes	LBD40	LOB domain-containing protein 40
AT1G67110	487.667	178.667	11.8133	5.46333	-1.11256	6.41993e-07	2.81093e-06	yes	CYP735A2	cytochrome P450, family 735, subfamily A, polypeptide 2
AT1G67120	575.667	971	1.46667	3.19667	1.12403	5.44613e-12	5.60335e-11	yes	-	ATPases;nucleotide binding;ATP binding;nucleoside-triphosphatases;transcription factor binding
AT1G67148	145.667	46	14.3433	5.66667	-1.33981	1.57898e-06	6.45431e-06	yes	-	-
AT1G67180	29	80	0.843333	2.97	1.81629	1.23898e-08	7.39299e-08	yes	-	zinc finger (C3HC4-type RING finger) family protein / BRCT domain-containing protein
AT1G67210	69	130	1.72333	4.17667	1.27715	7.50491e-07	3.24963e-06	yes	-	Proline-rich spliceosome-associated (PSP) family protein / zinc knuckle (CCHC-type) family protein
AT1G67265	69.6667	19	4.48667	1.55333	-1.53028	0.0036271	0.00779684	yes	RTFL21	ROTUNDIFOLIA like 21
AT1G67290	4.33333	0.666667	0.0866667	0.0133333	-2.70044	0.0246849	0.043994	yes	GLOX1	glyoxal oxidase-related protein
AT1G67300	353.333	632.333	8.18	18.7267	1.19492	1.35124e-12	1.51991e-11	yes	-	Major facilitator superfamily protein
AT1G67320	175	355.333	4.36667	11.42	1.38696	1.23314e-13	1.5978e-12	yes	EMB2813	DNA primase, large subunit family
AT1G67330	3105.33	1109.33	97.6133	44.53	-1.1323	1.55523e-18	3.6439e-17	yes	-	Protein of unknown function (DUF579)
AT1G67370	45	71.6667	0.87	1.78	1.03279	0.000254159	0.000689538	yes	ASY1	DNA-binding HORMA family protein
AT1G67400	132.333	345	5.33667	17.9633	1.75104	1.68449e-15	2.77801e-14	yes	-	ELMO/CED-12 family protein
AT1G67430	10244.3	17886.7	575.503	1279.21	1.15236	2.25472e-14	3.21833e-13	yes	-	Ribosomal protein L22p/L17e family protein
AT1G67460	3.33333	9.33333	0.0866667	0.303333	1.80735	0.0259693	0.0460221	yes	-	Minichromosome maintenance (MCM2/3/5) family protein
AT1G67600	44.3333	84.3333	1.89333	4.66	1.2994	2.48461e-05	8.12106e-05	yes	-	Acid phosphatase/vanadium-dependent haloperoxidase-related protein
AT1G67710	754.667	269.333	15.4533	6.90667	-1.16186	7.4309e-09	4.6067e-08	yes	ARR11	response regulator 11
AT1G67750	606.333	1072	15.4133	34.67	1.16951	3.18084e-17	6.38842e-16	yes	-	Pectate lyase family protein
AT1G67760	42.3333	150.333	2.51667	11.4667	2.18786	3.21103e-17	6.44365e-16	yes	-	TCP-1/cpn60 chaperonin family protein
AT1G67770	1.33333	8	0.0366667	0.276667	2.91561	0.00025218	0.000684949	yes	TEL2	terminal EAR1-like 2
AT1G67856	6.66667	21.3333	0.446667	1.82333	2.02931	1.76992e-05	5.94204e-05	yes	-	RING/U-box superfamily protein
AT1G67860	0.333333	28.6667	0.03	3.2	6.73697	6.66901e-09	4.16464e-08	yes	-	-
AT1G67870	6366.33	1638.33	234.743	75.6767	-1.63316	7.01513e-16	1.21392e-14	yes	-	glycine-rich protein
AT1G67980	21.3333	6.66667	0.88	0.366667	-1.26303	0.0100657	0.0196155	yes	CCOAMT	caffeoyl-CoA 3-O-methyltransferase
AT1G68030	16	36.6667	0.64	1.86333	1.54174	8.25819e-06	2.93942e-05	yes	-	RING/FYVE/PHD zinc finger superfamily protein
AT1G68080	81.6667	150.667	2.36333	5.46667	1.20984	6.0412e-07	2.65777e-06	yes	-	2-oxoglutarate (2OG) and Fe(II)-dependent oxygenase superfamily protein
AT1G68120	17.6667	44.3333	0.783333	2.44667	1.64312	0.000132151	0.00037889	yes	BPC3	basic pentacysteine 3
AT1G68150	614.333	174.667	20.89	7.55	-1.46826	3.85933e-20	1.06791e-18	yes	WRKY9	WRKY DNA-binding protein 9
AT1G68180	9	17.6667	0.396667	0.996667	1.32918	0.00388597	0.00829359	yes	-	RING/U-box superfamily protein
AT1G68185	133.333	233.333	5.42667	12.1433	1.16203	6.39077e-09	4.01082e-08	yes	-	Ubiquitin-like superfamily protein
AT1G68190	37.6667	76	1.17333	3.02333	1.36553	0.000137498	0.000392851	yes	BBX27	B-box zinc finger family protein
AT1G68200	34.3333	8.66667	1.56	0.49	-1.67069	0.000402322	0.00105025	yes	-	Zinc finger C-x8-C-x5-C-x3-H type family protein
AT1G68238	59.3333	183.333	6.64333	25.9167	1.9639	6.76574e-16	1.17502e-14	yes	-	-
AT1G68240	4.66667	25.6667	0.21	1.44	2.77761	3.36001e-06	1.29185e-05	yes	-	basic helix-loop-helix (bHLH) DNA-binding superfamily protein
AT1G68250	1.66667	15.3333	0.0833333	0.956667	3.52105	0.000412833	0.00107566	yes	-	-
AT1G68260	183.333	292.333	9.16667	18.6067	1.02135	1.164e-07	5.80422e-07	yes	-	Thioesterase superfamily protein
AT1G68290	10.6667	49	0.41	2.37667	2.53524	2.4059e-12	2.62341e-11	yes	ENDO2	endonuclease 2
AT1G68310	303.667	490.333	16.6	34.18	1.04197	3.94156e-10	3.0353e-09	yes	AE7	Protein of unknown function (DUF59)
AT1G68320	0.333333	6.33333	0.0133333	0.31	4.53916	8.85885e-05	0.000263248	yes	MYB62	myb domain protein 62
AT1G68440	5249	2037.33	176.657	86.9533	-1.02263	3.08499e-13	3.75866e-12	yes	-	-
AT1G68450	236.333	33.3333	13.4	2.39	-2.48715	1.79245e-20	5.15706e-19	yes	PDE337	VQ motif-containing protein
AT1G68530	6327.33	10610.7	140.313	302.47	1.10814	8.77584e-07	3.7604e-06	yes	KCS6	3-ketoacyl-CoA synthase 6
AT1G68552	51.1767	144.817	1.16	4.20667	1.85855	2.0787e-09	1.4256e-08	yes	CPuORF53	conserved peptide upstream open reading frame 53
AT1G68570	82.3333	236.667	1.71333	6.16333	1.8469	6.53164e-11	5.69046e-10	yes	-	Major facilitator superfamily protein
AT1G68585	23.6667	69.3333	1.22667	4.66667	1.92765	1.17949e-09	8.42741e-09	yes	-	-
AT1G68590	502	796	27.8333	56.0967	1.0111	1.16249e-06	4.87791e-06	yes	PSRP3/1	Ribosomal protein PSRP-3/Ycf65
AT1G68600	15.6667	25	0.353333	0.71	1.00679	0.0245934	0.0438538	yes	-	Aluminium activated malate transporter family protein
AT1G68620	1508	145.333	48.9667	5.92667	-3.04651	6.01323e-34	5.22167e-32	yes	-	alpha/beta-Hydrolases superfamily protein
AT1G68700	13.93	40.4333	0.563333	2.05	1.86356	3.01497e-05	9.72413e-05	yes	-	-
AT1G68725	117.667	33	6.58333	2.32667	-1.50055	2.90928e-08	1.61868e-07	yes	AGP19	arabinogalactan protein 19
AT1G68750	8	0.666667	0.11	0.0133333	-3.04439	0.0035472	0.00763816	yes	PPC4	phosphoenolpyruvate carboxylase 4
AT1G68765	3	7.66667	0.243333	0.753333	1.63035	0.0182122	0.0334518	yes	IDA	Putative membrane lipoprotein
AT1G68790	619.667	1273.67	7.12	18.7	1.39309	8.57337e-21	2.55277e-19	yes	LINC3	little nuclei3
AT1G68800	0.333333	5	0.01	0.193333	4.27302	0.000976947	0.00236248	yes	TCP12	TCP domain protein 12
AT1G68850	824.667	268	27.3667	11.1967	-1.28935	1.51054e-08	8.88682e-08	yes	-	Peroxidase superfamily protein
AT1G68862	4	11	0.333333	1.15667	1.79494	0.00267516	0.00592549	yes	-	-
AT1G68870	8.66667	26.3333	0.556667	2.18333	1.97165	1.15875e-05	4.01435e-05	yes	SOFL2	SOB five-like 2
AT1G68890	137.667	372.333	1.07667	3.73333	1.79389	2.93973e-14	4.14163e-13	yes	PHYLLO	magnesium ion binding;thiamin pyrophosphate binding;hydro-lyases;catalytics;2-succinyl-5-enolpyruvyl-6-hydroxy-3-cyclohexene-1-carboxylic-acid synthases
AT1G68935	1.1	4.22667	0.06	0.276667	2.20511	0.0246011	0.0438643	yes	-	-
AT1G68945	86.6667	214	9.77333	30.51	1.64236	8.22381e-10	6.02961e-09	yes	-	-
AT1G68990	419.667	659.333	4.82333	9.67667	1.00448	2.50856e-10	1.98859e-09	yes	MGP3	male gametophyte defective 3
AT1G69070	573	935.247	8.5	17.8267	1.0685	1.38704e-12	1.55797e-11	yes	-	-
AT1G69210	63.6667	141.667	2.49	7.08667	1.50896	1.86339e-10	1.51147e-09	yes	-	Uncharacterised protein family UPF0090
AT1G69230	21.3333	6.33333	1.45333	0.533333	-1.44626	0.00477289	0.00999708	yes	SP1L2	SPIRAL1-like2
AT1G69280	64.9967	122.54	0.99	2.36667	1.25736	6.86058e-08	3.57241e-07	yes	-	-
AT1G69320	0	2.33333	0.001	0.196667	7.61961	0.0159285	0.029647	yes	CLE10	CLAVATA3/ESR-RELATED 10
AT1G69325	24.6667	59.6667	2.86333	8.70667	1.60442	9.84706e-06	3.45399e-05	yes	-	Remorin family protein
AT1G69380	115.667	203.667	3.28667	7.48667	1.1877	1.80451e-07	8.68961e-07	yes	RRG	Protein of unknown function (DUF155)
AT1G69430	12.6667	26.6667	0.33	0.886667	1.42593	0.000330845	0.000877646	yes	-	-
AT1G69490	66.3333	22.6667	2.49333	1.10667	-1.17186	0.00319111	0.00694972	yes	NAP	NAC-like, activated by AP3/PI
AT1G69520	78	180	4.09667	12.1267	1.56566	4.46314e-13	5.33966e-12	yes	-	S-adenosyl-L-methionine-dependent methyltransferases superfamily protein
AT1G69523	11	29	0.35	1.18333	1.75743	0.000110476	0.000321886	yes	-	S-adenosyl-L-methionine-dependent methyltransferases superfamily protein
AT1G69540	2.66667	8.33333	0.07	0.283333	2.01707	0.00922502	0.0181252	yes	AGL94	AGAMOUS-like 94
AT1G69570	232	58	5.65667	1.85333	-1.60983	6.82822e-05	0.0002074	yes	-	Dof-type zinc finger DNA-binding family protein
AT1G69588	29.3333	63	1.38667	3.73667	1.43013	6.8113e-06	2.45961e-05	yes	CLE45	CLAVATA3/ESR-RELATED 45
AT1G69600	936	155.667	53.7033	11.3433	-2.24317	1.77229e-40	2.27382e-38	yes	ZFHD1	zinc finger homeodomain 1
AT1G69700	322.333	537.333	16.3467	34.88	1.0934	3.49491e-09	2.30103e-08	yes	HVA22C	HVA22 homologue C
AT1G69710	23.3333	49.3333	0.28	0.746667	1.41504	9.49462e-06	3.33723e-05	yes	-	Regulator of chromosome condensation (RCC1) family with FYVE zinc finger domain
AT1G69730	18.6667	43.3333	0.32	0.933333	1.54432	2.51617e-06	9.89219e-06	yes	-	Wall-associated kinase family protein
AT1G69750	242.81	600.25	8.49333	26.58	1.64594	1.95933e-17	4.03005e-16	yes	COX19-2	cytochrome c oxidase 19-2
AT1G69790	174	30	4.58333	1.00333	-2.1916	8.59715e-18	1.84955e-16	yes	-	Protein kinase superfamily protein
AT1G69870	185.667	680.667	3.55667	16.68	2.22952	5.06296e-41	6.79233e-39	yes	NRT1.7	nitrate transporter 1.7
AT1G69880	121.333	846.333	7.14	63.5633	3.1542	5.7519e-56	1.88158e-53	yes	TH8	thioredoxin H-type 8
AT1G69920	12.3333	50	0.546667	2.87333	2.39399	1.62375e-09	1.13212e-08	yes	GSTU12	glutathione S-transferase TAU 12
AT1G69970	5.66667	12	0.703333	1.84	1.38743	0.00924987	0.0181695	yes	CLE26	CLAVATA3/ESR-RELATED 26
AT1G70080	10	1.66667	0.226667	0.05	-2.18057	0.00266391	0.00590495	yes	-	Terpenoid cyclases/Protein prenyltransferases superfamily protein
AT1G70100	316.333	570.333	6.46667	14.7167	1.18636	8.13743e-10	5.97362e-09	yes	-	-
AT1G70110	0	3.33333	0.001	0.0866667	6.43741	0.00334209	0.00724287	yes	-	Concanavalin A-like lectin protein kinase family protein
AT1G70170	865.667	75.3333	24.4	2.67333	-3.19017	3.04019e-42	4.45398e-40	yes	MMP	matrix metalloproteinase
AT1G70260	46.6667	454.667	1.29333	16.73	3.69327	9.19924e-12	9.14182e-11	yes	UMAMIT36	nodulin MtN21 /EamA-like transporter family protein
AT1G70270	0	3.33333	0.001	0.39	8.60733	0.00257872	0.00573958	yes	-	-
AT1G70290	3779.33	1282.33	52.44	22.65	-1.21116	2.20212e-14	3.14702e-13	yes	TPS8	trehalose-6-phosphatase synthase S8
AT1G70300	2937	866.667	42.9033	16.1433	-1.41015	2.69701e-19	6.82976e-18	yes	KUP6	K+ uptake permease 6
AT1G70330	2466.41	834.253	63.3933	27.2833	-1.21631	1.57891e-18	3.68928e-17	yes	ENT1	equilibrative nucleotide transporter 1
AT1G70350	142.333	250	10.44	23.3267	1.15986	9.48926e-09	5.77628e-08	yes	-	-
AT1G70420	475.667	145	16.8033	6.43667	-1.38436	2.5258e-11	2.34967e-10	yes	-	Protein of unknown function (DUF1645)
AT1G70430	11.6667	32.3333	0.226667	0.796667	1.8134	0.0017815	0.00409415	yes	-	Protein kinase superfamily protein
AT1G70460	1365	456.667	20.7467	8.86667	-1.22642	4.43438e-15	6.92564e-14	yes	PERK13	root hair specific 10
AT1G70505	19	34	0.736667	1.66333	1.17499	0.000989523	0.00239095	yes	-	-
AT1G70510	49.3333	104.333	1.50333	4.09667	1.44629	2.05439e-07	9.80115e-07	yes	KNAT2	KNOTTED-like from Arabidopsis thaliana 2
AT1G70620	938.667	1958.67	12.1867	32.3933	1.41039	3.21108e-11	2.92897e-10	yes	-	cyclin-related
AT1G70630	107.667	171.667	2.01	4.09667	1.02726	6.75102e-06	2.44017e-05	yes	-	Nucleotide-diphospho-sugar transferase family protein
AT1G70690	610.667	118.667	20.47	5.04667	-2.02011	5.86519e-26	2.73023e-24	yes	HWI1	Receptor-like protein kinase-related family protein
AT1G70720	4	0.333333	0.21	0.02	-3.39232	0.012424	0.0236855	yes	-	Plant invertase/pectin methylesterase inhibitor superfamily protein
AT1G70760	221.597	395.023	11.63	26.7633	1.20241	0.000141429	0.000402925	yes	NdhL	inorganic carbon transport protein-related
AT1G70820	13	39.6667	0.25	0.983333	1.97575	6.91989e-05	0.000209891	yes	-	phosphoglucomutase, putative / glucose phosphomutase, putative
AT1G70830	6645.78	13724.6	207.077	550.853	1.4115	7.62279e-12	7.68718e-11	yes	MLP28	MLP-like protein 28
AT1G70850	26312.2	602.707	911.383	25.81	-5.14206	2.09625e-64	1.35293e-61	yes	MLP34	MLP-like protein 34
AT1G70860	52.6667	11.3333	4.61667	1.26333	-1.86962	1.06015e-06	4.48635e-06	yes	-	Polyketide cyclase/dehydrase and lipid transport superfamily protein
AT1G70920	29.6667	5	1.21667	0.26	-2.22635	0.000190524	0.000530208	yes	HB18	homeobox-leucine zipper protein 18
AT1G70950	210.333	418	5.35667	13.5267	1.3364	7.86934e-13	9.09583e-12	yes	-	TPX2 (targeting protein for Xklp2) protein family
AT1G70990	419	157.333	22.2333	10.5733	-1.07229	4.73498e-06	1.76619e-05	yes	-	proline-rich family protein
AT1G71030	140.667	25.3333	6.01	1.36667	-2.1367	1.36791e-10	1.13265e-09	yes	MYBL2	MYB-like 2
AT1G71200	52.6667	91.6667	3.14	6.91333	1.13862	0.00204843	0.0046525	yes	-	basic helix-loop-helix (bHLH) DNA-binding superfamily protein
AT1G71280	1.66667	25	0.0466667	0.89	4.25334	3.81554e-13	4.60178e-12	yes	-	DEA(D/H)-box RNA helicase family protein
AT1G71330	23.3333	106	1.00333	5.75667	2.52043	3.42726e-19	8.53419e-18	yes	NAP5	non-intrinsic ABC protein 5
AT1G71380	124.667	234	3.05667	7.25667	1.24735	5.61685e-09	3.56635e-08	yes	CEL3	cellulase 3
AT1G71520	30	11.3333	2.16333	1.03333	-1.06595	0.00571212	0.0117652	yes	-	Integrase-type DNA-binding superfamily protein
AT1G71690	5.66667	0.333333	0.23	0.02	-3.52356	0.00170495	0.00393259	yes	-	Protein of unknown function (DUF579)
AT1G71691	0.333333	5.66667	0.01	0.203333	4.34577	0.015123	0.0283179	yes	-	GDSL-like Lipase/Acylhydrolase superfamily protein
AT1G71760	11.6667	37	0.506667	2.02333	1.99763	2.54729e-05	8.31001e-05	yes	-	-
AT1G71770	3.33333	10	0.06	0.206667	1.78427	0.0109583	0.0211459	yes	PAB5	poly(A)-binding protein 5
AT1G71810	140	282	2.37333	6.10333	1.36268	9.48158e-08	4.80926e-07	yes	-	Protein kinase superfamily protein
AT1G71880	1269	2152	27.4267	59.05	1.10636	4.74172e-09	3.04962e-08	yes	SUC1	sucrose-proton symporter 1
AT1G71890	4.33333	11.3333	0.0933333	0.33	1.822	0.0130768	0.0248053	yes	SUC5	Major facilitator superfamily protein
AT1G71960	1509.33	407.667	27.8333	9.57667	-1.53922	6.32885e-19	1.53903e-17	yes	ABCG25	ATP-binding casette family G25
AT1G72050	467.667	1005.67	11.7633	31.9467	1.44137	3.07937e-26	1.47791e-24	yes	TFIIIA	transcription factor IIIA
AT1G72060	333.067	105.643	29.9633	12.1267	-1.30502	2.73697e-07	1.27804e-06	yes	-	serine-type endopeptidase inhibitors
AT1G72120	215.667	44.6667	5.24333	1.36333	-1.94335	3.81963e-11	3.43421e-10	yes	-	Major facilitator superfamily protein
AT1G72125	189.333	50.6667	4.36333	1.45667	-1.58276	1.95964e-08	1.12653e-07	yes	-	Major facilitator superfamily protein
AT1G72140	595	106.333	13.3133	2.97667	-2.1611	2.90786e-18	6.5633e-17	yes	-	Major facilitator superfamily protein
AT1G72150	18283	5916	356	146.743	-1.27858	1.09915e-21	3.56144e-20	yes	PATL1	PATELLIN 1
AT1G72190	84.6667	137.333	2.86667	5.93333	1.04947	5.837e-06	2.1349e-05	yes	-	D-isomer specific 2-hydroxyacid dehydrogenase family protein
AT1G72200	1638.33	430.333	44.7033	15.0233	-1.57318	1.0694e-20	3.15665e-19	yes	-	RING/U-box superfamily protein
AT1G72230	1110.33	420.667	50.6767	24.1167	-1.07129	1.5879e-06	6.48632e-06	yes	-	Cupredoxin superfamily protein
AT1G72250	228.667	451.667	2.47333	6.27	1.34201	1.33924e-12	1.50925e-11	yes	-	Di-glucose binding protein with Kinesin motor domain
AT1G72300	1766.67	622.667	20.21	9.06667	-1.15643	1.75771e-16	3.25885e-15	yes	PSY1R	Leucine-rich receptor-like protein kinase family protein
AT1G72420	59	139.333	2.74	8.20333	1.58203	7.58896e-11	6.53531e-10	yes	-	NADH:ubiquinone oxidoreductase intermediate-associated protein 30
AT1G72520	67.6667	123	0.923333	2.11	1.19232	0.000792914	0.00195426	yes	LOX4	PLAT/LH2 domain-containing lipoxygenase family protein
AT1G72540	10.6667	17.6667	0.333333	0.686667	1.04264	0.0280948	0.0493457	yes	-	Protein kinase superfamily protein
AT1G72600	87.5633	167.833	2.8	5.67333	1.01877	2.8081e-06	1.09481e-05	yes	-	hydroxyproline-rich glycoprotein family protein
AT1G72610	191.77	328.5	8.63667	18.5833	1.10546	8.9985e-08	4.58273e-07	yes	GER1	germin-like protein 1
AT1G72640	91	173.333	3.23333	7.98333	1.30397	9.9309e-07	4.2235e-06	yes	-	NAD(P)-binding Rossmann-fold superfamily protein
AT1G72645	82.3333	389	4.15	24.6767	2.57196	7.75026e-14	1.03127e-12	yes	-	-
AT1G72670	139.333	268.333	3.49667	8.62	1.30171	4.49023e-12	4.68648e-11	yes	iqd8	IQ-domain 8
AT1G72700	3252.67	1216	30.9433	14.6967	-1.07414	1.61485e-14	2.33714e-13	yes	-	ATPase E1-E2 type family protein / haloacid dehalogenase-like hydrolase family protein
AT1G72870	218.667	60	5.10667	1.78	-1.5205	1.28229e-12	1.44987e-11	yes	-	Disease resistance protein (TIR-NBS class)
AT1G72900	159.333	249.333	4.86333	9.73667	1.00148	5.65334e-05	0.000174443	yes	-	Toll-Interleukin-Resistance (TIR) domain-containing protein
AT1G72910	4.66667	46.0433	0.133333	1.68333	3.65821	6.3244e-08	3.31708e-07	yes	-	Toll-Interleukin-Resistance (TIR) domain-containing protein
AT1G72920	34.6667	129	1.34	6.30667	2.23464	7.37645e-09	4.57531e-08	yes	-	Toll-Interleukin-Resistance (TIR) domain family protein
AT1G72930	48.6667	195.623	2.31	11.8067	2.35364	1.55044e-11	1.48641e-10	yes	TIR	toll/interleukin-1 receptor-like
AT1G72940	163	345.667	4.45333	11.9733	1.42687	1.23078e-12	1.39558e-11	yes	-	Toll-Interleukin-Resistance (TIR) domain-containing protein
AT1G72960	5.33333	11.6667	0.0933333	0.256667	1.45943	0.00541958	0.0112217	yes	-	Root hair defective 3 GTP-binding protein (RHD3)
AT1G72970	262	534.667	5.05333	13.14	1.37866	2.86519e-10	2.25514e-09	yes	HTH	Glucose-methanol-choline (GMC) oxidoreductase family protein
AT1G72990	219	361	3.61667	7.59667	1.07071	7.71347e-09	4.76949e-08	yes	BGAL17	beta-galactosidase 17
AT1G73000	29.3333	7.66667	1.39	0.446667	-1.63781	0.00160719	0.00372509	yes	PYL3	PYR1-like 3
AT1G73010	273.333	748	9.77	34.1067	1.80362	5.75715e-28	3.19723e-26	yes	PS2	phosphate starvation-induced gene 2
AT1G73040	26.3333	241.333	1.54333	17.6633	3.51664	1.40727e-30	9.57422e-29	yes	-	Mannose-binding lectin superfamily protein
AT1G73110	115.333	315	3.11667	10.86	1.80095	3.51896e-13	4.25914e-12	yes	-	P-loop containing nucleoside triphosphate hydrolases superfamily protein
AT1G73140	17.3333	5	0.55	0.2	-1.45943	0.00245732	0.00549292	yes	TBL31	Plant protein of unknown function (DUF828)
AT1G73177	57.6667	110.333	5.56667	13.4733	1.27522	5.23197e-07	2.32316e-06	yes	BNS	bonsai
AT1G73220	74	138.333	1.66667	4.04333	1.27858	0.00433142	0.00914619	yes	2020-10-01	organic cation/carnitine transporter1
AT1G73230	4204.67	6652.67	193.8	391.94	1.01606	1.06093e-13	1.38898e-12	yes	-	Nascent polypeptide-associated complex NAC
AT1G73260	15639.7	2385	707.943	137.977	-2.35921	1.22075e-28	7.14496e-27	yes	KTI1	kunitz trypsin inhibitor 1
AT1G73270	101.667	37	3.13667	1.48	-1.08364	0.00122968	0.00291433	yes	scpl6	serine carboxypeptidase-like 6
AT1G73280	304	79.6667	9.60333	3.21333	-1.57946	6.15076e-13	7.22902e-12	yes	scpl3	serine carboxypeptidase-like 3
AT1G73290	75	15.3333	2.41333	0.616667	-1.96846	5.86214e-05	0.000180327	yes	scpl5	serine carboxypeptidase-like 5
AT1G73300	43.8267	5.69	1.39667	0.226667	-2.62334	6.02071e-07	2.64925e-06	yes	scpl2	serine carboxypeptidase-like 2
AT1G73330	18964	990	798.97	51.4467	-3.95699	1.90464e-18	4.40298e-17	yes	DR4	drought-repressed 4
AT1G73350	170.333	380	7.43333	20.8733	1.48958	2.21008e-13	2.76317e-12	yes	-	-
AT1G73490	644.667	1171.67	24.86	57.5433	1.21082	2.38418e-19	6.06329e-18	yes	-	RNA-binding (RRM/RBD/RNP motifs) family protein
AT1G73530	74	138.667	4.29333	10.1633	1.2432	2.87053e-07	1.33414e-06	yes	-	RNA-binding (RRM/RBD/RNP motifs) family protein
AT1G73560	5.66667	1	0.433333	0.0966667	-2.16439	0.0278807	0.0489931	yes	-	Bifunctional inhibitor/lipid-transfer protein/seed storage 2S albumin superfamily protein
AT1G73580	174	43	14.2333	4.44333	-1.67956	8.75453e-09	5.36735e-08	yes	-	Calcium-dependent lipid-binding (CaLB domain) family protein
AT1G73600	170.42	1785.01	4.04667	53.3433	3.7205	7.19595e-53	1.97516e-50	yes	-	S-adenosyl-L-methionine-dependent methyltransferases superfamily protein
AT1G73602	7.24667	51.66	0.17	1.47	3.11221	4.89974e-07	2.18702e-06	yes	CPuORF32	conserved peptide upstream open reading frame 32
AT1G73620	981	2783	40.8267	148.293	1.86087	7.24043e-30	4.71121e-28	yes	-	Pathogenesis-related thaumatin superfamily protein
AT1G73690	107.333	220	2.76	7.18333	1.37999	4.85117e-12	5.03459e-11	yes	CDKD1;1	cyclin-dependent kinase D1;1
AT1G73700	1.66667	17	0.0433333	0.563333	3.70044	9.84855e-09	5.98088e-08	yes	-	MATE efflux family protein
AT1G73750	170.667	65	4.52	2.15667	-1.06752	0.000301767	0.000805972	yes	-	Uncharacterised conserved protein UCP031088, alpha/beta hydrolase
AT1G73805	17.6667	70	0.433333	2.18	2.33078	1.99374e-12	2.20317e-11	yes	SARD1	Calmodulin binding protein-like
AT1G73830	260.333	602.667	11.5033	33.9833	1.56278	3.35062e-15	5.32e-14	yes	BEE3	BR enhanced expression 3
AT1G73860	172	67.3333	2.07667	1.03667	-1.00232	0.000255639	0.000693081	yes	-	P-loop containing nucleoside triphosphate hydrolases superfamily protein
AT1G73870	0.666667	6	0.02	0.226667	3.5025	0.00179104	0.00411488	yes	BBX16	B-box type zinc finger protein with CCT domain
AT1G73890	4.33333	11.6667	0.313333	1.07333	1.77633	0.00237172	0.00531849	yes	-	Bifunctional inhibitor/lipid-transfer protein/seed storage 2S albumin superfamily protein
AT1G73940	954.667	1520.67	53.8333	109.817	1.02853	1.81851e-13	2.30744e-12	yes	-	-
AT1G74020	2521.67	937.667	87.4633	41.28	-1.08324	2.24423e-15	3.63831e-14	yes	SS2	strictosidine synthase 2
AT1G74080	116.667	39.3333	3.50667	1.51333	-1.21237	6.28281e-06	2.28466e-05	yes	MYB122	myb domain protein 122
AT1G74170	116.667	277	1.38333	4.18333	1.5965	3.78413e-12	3.99315e-11	yes	RLP13	receptor like protein 13
AT1G74200	35.3333	62.3333	0.596667	1.34667	1.1744	7.93297e-05	0.000237959	yes	RLP16	receptor like protein 16
AT1G74240	120	208.667	3.87333	8.68333	1.16467	2.26148e-08	1.2852e-07	yes	-	Mitochondrial substrate carrier family protein
AT1G74360	383.667	118.667	4.45	1.76	-1.33823	4.17843e-14	5.76102e-13	yes	-	Leucine-rich repeat protein kinase family protein
AT1G74390	80.3333	128.667	1.91	3.9	1.0299	1.50611e-05	5.12475e-05	yes	-	Polynucleotidyl transferase, ribonuclease H-like superfamily protein
AT1G74400	17.3333	27.3333	0.523333	1.05667	1.01372	0.0139965	0.0263677	yes	-	Tetratricopeptide repeat (TPR)-like superfamily protein
AT1G74420	13	30.6667	0.303333	0.903333	1.57435	0.000164193	0.0004618	yes	FUT3	fucosyltransferase 3
AT1G74430	58.22	103.497	1.79333	3.98	1.15012	0.00288093	0.00634656	yes	MYB95	myb domain protein 95
AT1G74440	30.78	54.17	1.06667	2.40667	1.17393	2.93594e-05	9.48975e-05	yes	-	Protein of unknown function (DUF962)
AT1G74458	1064.67	254.333	85.3467	25.76	-1.7282	2.72833e-26	1.31888e-24	yes	-	-
AT1G74460	1887.67	432.667	59.93	17.39	-1.78502	2.69322e-18	6.09937e-17	yes	-	GDSL-like Lipase/Acylhydrolase superfamily protein
AT1G74540	17.3333	37	0.413333	1.14333	1.46787	2.60062e-05	8.46896e-05	yes	CYP98A8	cytochrome P450, family 98, subfamily A, polypeptide 8
AT1G74550	16.3333	59.3367	0.406667	1.86667	2.19855	2.26814e-09	1.54752e-08	yes	CYP98A9	cytochrome P450, family 98, subfamily A, polypeptide 9
AT1G74650	64.3333	109.667	1.76667	3.87	1.1313	3.34668e-06	1.28735e-05	yes	MYB31	myb domain protein 31
AT1G74670	422	935.333	26.5333	75.07	1.50043	2.59623e-06	1.0172e-05	yes	GASA6	Gibberellin-regulated family protein
AT1G74730	405.333	653.333	18.9967	38.9667	1.03649	7.84336e-13	9.07458e-12	yes	-	Protein of unknown function (DUF1118)
AT1G74830	204	38.3333	4.95333	1.2	-2.04537	1.16965e-14	1.72097e-13	yes	-	Protein of unknown function, DUF593
AT1G74840	8482.67	2938	298.047	131.12	-1.18465	1.81623e-19	4.68882e-18	yes	-	Homeodomain-like superfamily protein
AT1G74890	32	5	2.15667	0.413333	-2.38343	5.18597e-07	2.3053e-06	yes	ARR15	response regulator 15
AT1G75000	108	22	5.36333	1.36	-1.97952	1.22287e-07	6.07491e-07	yes	-	GNS1/SUR4 membrane protein family
AT1G75010	156.667	271	2.63	5.80333	1.14182	8.3032e-09	5.11032e-08	yes	ARC3	GTP binding
AT1G75030	288	29	13.3	1.67	-2.99351	7.45504e-26	3.45012e-24	yes	TLP-3	thaumatin-like protein 3
AT1G75060	63.6667	122	2.33	5.66333	1.28132	2.54133e-05	8.29283e-05	yes	-	-
AT1G75120	23.3333	88.3333	0.646667	3.06	2.24244	1.21368e-07	6.0305e-07	yes	RRA1	Nucleotide-diphospho-sugar transferase family protein
AT1G75150	115.333	191.333	1.74667	3.74667	1.101	4.19932e-07	1.89386e-06	yes	-	-
AT1G75160	147	28	4.16	1.02333	-2.02331	1.11195e-12	1.26505e-11	yes	-	Protein of unknown function (DUF620)
AT1G75210	495.333	794.667	9.10667	18.6167	1.0316	2.35947e-13	2.93002e-12	yes	-	HAD-superfamily hydrolase, subfamily IG, 5'-nucleotidase
AT1G75260	54.6667	105.333	1.40333	3.48333	1.31161	1.33138e-05	4.57591e-05	yes	-	oxidoreductases, acting on NADH or NADPH
AT1G75290	34.6667	58	1.51667	3.22	1.08616	0.000150991	0.000427666	yes	-	NAD(P)-binding Rossmann-fold superfamily protein
AT1G75335	88.6667	152	7.97333	17.47	1.13162	3.99411e-06	1.5118e-05	yes	-	-
AT1G75340	231	403.333	6.17667	13.7433	1.15383	5.84947e-11	5.12795e-10	yes	-	Zinc finger C-x8-C-x5-C-x3-H type family protein
AT1G75388	532.91	964.603	16.93	38.9733	1.20291	8.45861e-18	1.82303e-16	yes	CPuORF5	conserved peptide upstream open reading frame 5
AT1G75390	565.757	1031.4	18.05	41.8733	1.21403	2.94238e-19	7.36521e-18	yes	bZIP44	basic leucine-zipper 44
AT1G75430	1.33333	14.6667	0.06	0.813333	3.76081	1.39735e-08	8.2739e-08	yes	BLH11	BEL1-like homeodomain 11
AT1G75520	113.667	555	3.00667	18.8433	2.64782	6.75913e-54	1.96839e-51	yes	SRS5	SHI-related sequence 5
AT1G75590	108.333	200.667	5.12667	12.2567	1.25747	6.31418e-08	3.31245e-07	yes	-	SAUR-like auxin-responsive protein family
AT1G75620	197.333	45.3333	4.5	1.33333	-1.75489	3.02175e-11	2.76579e-10	yes	-	glyoxal oxidase-related protein
AT1G75670	176	360	8.23667	21.6167	1.39201	9.78052e-16	1.65998e-14	yes	-	DNA-directed RNA polymerases
AT1G75810	480	188.667	28.65	14.2367	-1.00892	1.07311e-07	5.39036e-07	yes	-	-
AT1G75820	2144	838	26.06	12.9067	-1.01372	3.52035e-11	3.18794e-10	yes	CLV1	Leucine-rich receptor-like protein kinase family protein
AT1G75830	4.33333	36	0.426667	4.41333	3.37069	1.24762e-09	8.87492e-09	yes	LCR67	low-molecular-weight cysteine-rich 67
AT1G75860	209	492	7.33667	21.86	1.5751	2.5377e-16	4.63659e-15	yes	-	-
AT1G75880	33.6667	135.667	0.993333	5.06	2.34879	8.14923e-10	5.98044e-09	yes	-	SGNH hydrolase-type esterase superfamily protein
AT1G75890	2.66667	18.6667	0.0966667	0.886667	3.1973	1.4204e-06	5.86329e-06	yes	-	GDSL-like Lipase/Acylhydrolase superfamily protein
AT1G75900	73	123	2.15333	4.64333	1.10859	0.000118699	0.000343831	yes	-	GDSL-like Lipase/Acylhydrolase superfamily protein
AT1G75920	2	11	0.0666667	0.443333	2.73335	3.54585e-05	0.000113111	yes	-	GDSL-like Lipase/Acylhydrolase superfamily protein
AT1G75980	145.667	265	5.55	12.8967	1.21644	4.16504e-11	3.71678e-10	yes	-	Single hybrid motif superfamily protein
AT1G76090	4139	1563.33	125.213	60.41	-1.05153	7.18638e-15	1.0889e-13	yes	SMT3	sterol methyltransferase 3
AT1G76170	28	118.667	1.03333	5.52	2.41736	6.83739e-14	9.16771e-13	yes	-	2-thiocytidine tRNA biosynthesis protein, TtcA
AT1G76180	21295.3	7355.33	880.97	385.437	-1.1926	3.14659e-17	6.33029e-16	yes	ERD14	Dehydrin family protein
AT1G76220	49	17.3333	2.64333	1.18333	-1.1595	0.00051906	0.00132796	yes	-	Arabidopsis protein of unknown function (DUF241)
AT1G76230	23.6667	5	1.45	0.393333	-1.88223	4.35911e-05	0.000137167	yes	-	-
AT1G76250	371.333	97.6667	9.7	3.19333	-1.60292	1.60257e-10	1.31419e-09	yes	-	-
AT1G76290	8.33333	0.333333	0.21	0.01	-4.39232	7.34897e-05	0.000221667	yes	-	AMP-dependent synthetase and ligase family protein
AT1G76310	153.667	275	4.75	10.9	1.19833	5.46377e-11	4.8057e-10	yes	CYCB2;4	CYCLIN B2;4
AT1G76410	351.667	98	18.45	6.47667	-1.5103	3.46925e-13	4.20536e-12	yes	ATL8	RING/U-box superfamily protein
AT1G76420	11	51	0.413333	2.45	2.5674	1.48171e-11	1.42617e-10	yes	CUC3	NAC (No Apical Meristem) domain transcriptional regulator superfamily protein
AT1G76430	26	6.33333	0.576667	0.173333	-1.73419	0.000168769	0.000473528	yes	PHT1;9	phosphate transporter 1;9
AT1G76450	299.667	486.667	13.2067	27.5133	1.05886	3.08778e-11	2.82298e-10	yes	-	Photosystem II reaction center PsbP family protein
AT1G76490	18420	5559.67	300.047	115.443	-1.378	7.2511e-17	1.40435e-15	yes	HMG1	hydroxy methylglutaryl CoA reductase 1
AT1G76560	452.667	169	31.46	14.76	-1.09183	1.80313e-07	8.68648e-07	yes	CP12-3	CP12 domain-containing protein 3
AT1G76590	523.667	82.3333	17.7967	3.50667	-2.34343	9.04723e-21	2.68716e-19	yes	-	PLATZ transcription factor family protein
AT1G76620	17.6667	32.3333	0.366667	0.843333	1.20163	0.00296411	0.00650518	yes	-	Protein of unknown function, DUF547
AT1G76705	6	14.6667	0.383333	1.22	1.67021	0.00137368	0.00322457	yes	-	calmodulin binding
AT1G76720	20.23	38.9267	0.203333	0.496667	1.28843	0.00173854	0.00400349	yes	-	eukaryotic translation initiation factor 2 (eIF-2) family protein
AT1G76730	184.333	400.333	6.15	17.03	1.46942	6.15928e-14	8.3192e-13	yes	COG0212	NagB/RpiA/CoA transferase-like superfamily protein
AT1G76740	43.3333	104.667	0.386667	1.19667	1.62986	2.16669e-09	1.48169e-08	yes	-	-
AT1G76770	3.33333	13.3333	0.196667	0.93	2.24148	0.015347	0.0286901	yes	-	HSP20-like chaperones superfamily protein
AT1G76780	8	113.667	0.06	1.09	4.18322	5.97946e-23	2.22761e-21	yes	-	HSP20-like chaperones superfamily protein
AT1G76820	48.0833	127.333	0.526667	1.78333	1.75961	6.26914e-07	2.75146e-06	yes	-	eukaryotic translation initiation factor 2 (eIF-2) family protein
AT1G76930	30976.7	50271.7	1159.52	2409.83	1.0554	1.21164e-05	4.18967e-05	yes	EXT4	extensin 4
AT1G76952	22.6667	5.33333	2.12333	0.64	-1.73019	0.00253289	0.00564334	yes	IDL5	inflorescence deficient in abscission (IDA)-like 5
AT1G77010	18	32	0.353333	0.82	1.21459	0.00691096	0.0139658	yes	-	Pentatricopeptide repeat (PPR) superfamily protein
AT1G77090	89.3333	208.333	3.67333	10.9367	1.57401	3.47148e-12	3.69425e-11	yes	-	Mog1/PsbP/DUF1795-like photosystem II reaction center PsbP family protein
AT1G77110	12.6667	46.3333	0.273333	1.24667	2.18934	4.65139e-06	1.73854e-05	yes	PIN6	Auxin efflux carrier family protein
AT1G77120	230	789.667	6.63667	28.9133	2.1232	1.0421e-19	2.7805e-18	yes	ADH1	alcohol dehydrogenase 1
AT1G77145	94.6667	26.6667	3.63333	1.33333	-1.44626	8.83659e-05	0.000262656	yes	-	Protein of unknown function (DUF506)
AT1G77240	71.64	161.893	1.65667	4.67	1.49514	0.000630983	0.00158576	yes	AAE2	AMP-dependent synthetase and ligase family protein
AT1G77270	6	23.6667	0.0966667	0.503333	2.38042	4.04916e-07	1.83167e-06	yes	-	-
AT1G77320	221.333	384.333	2.73333	6.09667	1.15736	1.14891e-10	9.6165e-10	yes	MEI1	transcription coactivators
AT1G77340	0	4.33333	0.001	0.15	7.22882	0.000566358	0.00143757	yes	-	Pentatricopeptide repeat (PPR) superfamily protein
AT1G77390	16.6667	36.6667	0.47	1.32667	1.49707	0.000331954	0.000880296	yes	CYCA1;2	CYCLIN A1;2
AT1G77400	81.3333	141.333	3.20667	7.13333	1.1535	1.22314e-07	6.07499e-07	yes	-	-
AT1G77450	2305.67	852.667	86.1	40.48	-1.0888	6.45463e-14	8.67886e-13	yes	NAC032	NAC domain containing protein 32
AT1G77520	148	0.666667	4.26	0.0233333	-7.51232	6.90465e-16	1.19567e-14	yes	-	O-methyltransferase family protein
AT1G77530	92	12.6667	3.05333	0.516667	-2.56308	5.09814e-05	0.000158872	yes	-	O-methyltransferase family protein
AT1G77580	326.333	543.333	4.83667	10.31	1.09196	8.92256e-11	7.59339e-10	yes	-	Plant protein of unknown function (DUF869)
AT1G77750	528.333	865.333	31.84	66.6367	1.06548	1.85479e-15	3.03997e-14	yes	-	Ribosomal protein S13/S18 family
AT1G77765	11	18.3333	0.566667	1.21667	1.10236	0.0122144	0.0233382	yes	-	-
AT1G77920	1317.67	2108.33	30.2167	61.5767	1.02704	4.17556e-12	4.36569e-11	yes	TGA7	bZIP transcription factor family protein
AT1G77940	5459	9755.33	347.543	792.84	1.18984	4.77673e-15	7.42632e-14	yes	-	Ribosomal protein L7Ae/L30e/S12e/Gadd45 family protein
AT1G78120	758.333	215.667	18.0067	6.52667	-1.46411	6.70192e-21	2.0131e-19	yes	TPR12	Tetratricopeptide repeat (TPR)-like superfamily protein
AT1G78130	121.667	224.333	3.20333	7.47	1.22153	1.56532e-06	6.40616e-06	yes	UNE2	Major facilitator superfamily protein
AT1G78170	246.333	415	11.16	24.0733	1.1091	3.30089e-09	2.18353e-08	yes	-	-
AT1G78260	1132	428.667	30.0767	14.2733	-1.07532	1.90538e-10	1.54239e-09	yes	-	RNA-binding (RRM/RBD/RNP motifs) family protein
AT1G78340	1522.33	548.333	72.46	33.19	-1.12644	4.96503e-17	9.83942e-16	yes	GSTU22	glutathione S-transferase TAU 22
AT1G78370	666.667	4487.33	30.97	265.633	3.10049	7.09107e-48	1.44731e-45	yes	GSTU20	glutathione S-transferase TAU 20
AT1G78440	7	1.33333	0.243333	0.0533333	-2.18982	0.0284634	0.0499343	yes	ATGA2OX1	Arabidopsis thaliana gibberellin 2-oxidase 1
AT1G78490	155.667	1069.33	3.56667	31.3267	3.13474	1.92356e-66	1.31242e-63	yes	CYP708A3	cytochrome P450, family 708, subfamily A, polypeptide 3
AT1G78530	25.3333	49.3333	0.83	2.03333	1.29266	6.05916e-05	0.000185861	yes	-	Protein kinase superfamily protein
AT1G78540	93	181.667	1.65667	4.13333	1.31902	2.82702e-08	1.57621e-07	yes	SHB	SH2 domain protein B
AT1G78650	135.333	280	3.29	8.67333	1.3985	9.04724e-14	1.19364e-12	yes	POLD3	DNA-directed DNA polymerases
AT1G78720	11	3	0.33	0.11	-1.58496	0.0271432	0.0478573	yes	-	SecY protein transport family protein
AT1G78730	24.3333	41.3333	0.716667	1.57333	1.13445	0.000711901	0.00176975	yes	-	FBD, F-box, Skp2-like and Leucine Rich Repeat domains containing protein
AT1G78770	190	323.667	3.42667	7.47	1.1243	2.33022e-11	2.17536e-10	yes	APC6	anaphase promoting complex 6
AT1G78815	34.6667	12.6667	1.45333	0.666667	-1.12433	0.00291348	0.00640644	yes	LSH7	Protein of unknown function (DUF640)
AT1G78820	316.333	525	7.77333	16.4633	1.08265	2.41802e-07	1.13958e-06	yes	-	D-mannose binding lectin protein with Apple-like carbohydrate-binding domain
AT1G78910	80.3333	131	2.12	4.39333	1.05125	4.94934e-06	1.83725e-05	yes	-	Pseudouridine synthase family protein
AT1G78950	112.667	44	1.96	0.97	-1.0148	0.00190266	0.00434541	yes	BAS	Terpenoid cyclases family protein
AT1G78960	232.667	461.333	3.78667	9.63667	1.34761	2.05671e-11	1.94051e-10	yes	LUP2	lupeol synthase 2
AT1G78970	684.667	1538.33	11.0467	32.57	1.55993	8.6838e-23	3.18051e-21	yes	LUP1	lupeol synthase 1
AT1G78990	755	42.6667	23.11	1.66	-3.79926	7.48751e-77	8.12736e-74	yes	-	HXXXD-type acyl-transferase family protein
AT1G79110	136	341	4.14667	13.21	1.67161	2.03687e-18	4.68146e-17	yes	BRG2	zinc ion binding
AT1G79120	26.6667	59.6667	0.503333	1.44333	1.51982	1.33558e-06	5.53615e-06	yes	-	Ubiquitin carboxyl-terminal hydrolase family protein
AT1G79150	463.333	977	7.07333	19.1267	1.43512	1.42837e-22	5.08337e-21	yes	-	binding
AT1G79200	211.333	475.333	10.7167	30.61	1.51415	8.25264e-18	1.78347e-16	yes	SCI1	-
AT1G79250	81.6667	29	1.78333	0.81	-1.13858	0.000250539	0.000680877	yes	AGC1.7	AGC kinase 1.7
AT1G79280	1311.33	2157.33	8.5	17.9633	1.07952	1.37748e-11	1.33067e-10	yes	NUA	nuclear pore anchor
AT1G79320	209.667	35.3333	7.91667	1.70667	-2.21371	7.56185e-15	1.14073e-13	yes	MC6	metacaspase 6
AT1G79580	126.667	260.667	3.76	9.56333	1.34678	1.25039e-11	1.21726e-10	yes	SMB	NAC (No Apical Meristem) domain transcriptional regulator superfamily protein
AT1G79760	221	47	6.78	1.81667	-1.89999	1.78208e-15	2.93086e-14	yes	DTA4	downstream target of AGL15-4
AT1G79820	281.333	655.343	6.5	19.1733	1.56059	2.13034e-23	8.21848e-22	yes	SGB1	Major facilitator superfamily protein
AT1G79860	191.333	47.6667	4.64	1.47333	-1.65504	5.47396e-09	3.47932e-08	yes	ROPGEF12	RHO guanyl-nucleotide exchange factor 12
AT1G79880	200	339.333	5.79	12.41	1.09987	2.65483e-08	1.48785e-07	yes	La2	RNA recognition motif (RRM)-containing protein
AT1G79890	40.6667	125.667	0.64	2.53	1.98299	1.08873e-15	1.83479e-14	yes	-	RAD3-like DNA-binding helicase protein
AT1G79900	40.3333	7.33333	1.16	0.26	-2.15754	3.21628e-06	1.24179e-05	yes	BAC2	Mitochondrial substrate carrier family protein
AT1G79915	1	7	0.0466667	0.393333	3.07529	0.0001712	0.000479673	yes	-	Putative methyltransferase family protein
AT1G79960	52.3333	166.667	2.47333	10.0267	2.01931	4.05937e-15	6.36113e-14	yes	OFP14	ovate family protein 14
AT1G80080	15.3333	26	0.406667	0.876667	1.10818	0.00456277	0.00959231	yes	TMM	Leucine-rich repeat (LRR) family protein
AT1G80100	21.3333	50.3333	1.38667	4.16	1.58496	4.3965e-07	1.97681e-06	yes	HP6	histidine phosphotransfer protein 6
AT1G80130	2	182	0.0633333	7.02333	6.79305	1.2738e-29	8.05634e-28	yes	-	Tetratricopeptide repeat (TPR)-like superfamily protein
AT1G80160	176.333	39.6667	8.42	2.43667	-1.78891	8.92407e-06	3.15667e-05	yes	GLYI7	Lactoylglutathione lyase / glyoxalase I family protein
AT1G80180	3004.67	1008.67	166.287	70.91	-1.22961	5.66564e-12	5.81269e-11	yes	-	-
AT1G80200	30.4167	48.31	1.78667	3.66667	1.0372	0.00216448	0.00489747	yes	-	-
AT1G80240	3243.33	891	102.453	35.5567	-1.52677	4.0506e-17	8.09443e-16	yes	DGR1	Protein of unknown function, DUF642
AT1G80245	68.6667	112.667	3.30333	6.89333	1.06128	3.52643e-05	0.000112537	yes	-	Spc97 / Spc98 family of spindle pole body (SBP) component
AT1G80340	170.667	45	6.62	2.18667	-1.5981	7.25851e-08	3.76157e-07	yes	GA3OX2	gibberellin 3-oxidase 2
AT1G80370	190.333	345.333	4.98333	11.55	1.21271	2.59432e-12	2.81345e-11	yes	CYCA2;4	Cyclin A2;4
AT1G80440	4065.33	1436.67	116.067	52.2733	-1.15081	5.97694e-15	9.14345e-14	yes	-	Galactose oxidase/kelch repeat superfamily protein
AT1G80460	6161	2307	131.257	62.62	-1.0677	5.74451e-17	1.12719e-15	yes	NHO1	Actin-like ATPase superfamily protein
AT1G80660	5.33333	23.6667	0.07	0.396667	2.5025	1.78309e-07	8.59684e-07	yes	HA9	H(+)-ATPase 9
AT1G80700	230.703	396.627	11.1367	24.1867	1.11889	2.62606e-08	1.47415e-07	yes	-	-
AT1G80750	981.667	2204	41.8867	120.3	1.52207	1.27525e-29	8.05634e-28	yes	-	Ribosomal protein L30/L7 family protein
AT1G80790	853.333	1354	15.3967	31.27	1.02216	6.82351e-14	9.15423e-13	yes	FDM5	XH/XS domain-containing protein
AT1G80810	122.667	221	2.13	4.87333	1.19406	4.38848e-06	1.64827e-05	yes	-	Tudor/PWWP/MBT superfamily protein
AT1G80830	5742	2241.67	130.55	64.72	-1.01232	2.0778e-13	2.60872e-12	yes	NRAMP1	natural resistance-associated macrophage protein 1
AT1G80840	117	200.333	4.11333	8.75	1.08898	0.00303181	0.00664131	yes	WRKY40	WRKY DNA-binding protein 40
AT1G80880	46.6667	73	1.19	2.41333	1.02007	0.00330272	0.00716991	yes	-	Tetratricopeptide repeat (TPR)-like superfamily protein
AT1G80980	81.2967	207.373	2.42	7.75	1.67919	5.29108e-10	3.9934e-09	yes	-	-
AT2G01008	93.8533	239.463	3.18	10.48	1.72054	5.22074e-07	2.3186e-06	yes	-	-
AT2G01100	1497.33	2599.67	52.04	112.993	1.11854	8.9437e-13	1.02681e-11	yes	-	-
AT2G01120	158.333	300.667	4.52333	10.99	1.28073	1.14682e-12	1.30348e-11	yes	ORC4	origin recognition complex subunit 4
AT2G01130	399.333	700	4.56	10.2367	1.16664	2.33099e-10	1.85732e-09	yes	-	DEA(D/H)-box RNA helicase family protein
AT2G01190	2810	1078.67	45.7267	22.4	-1.02954	7.65913e-14	1.02065e-12	yes	PDE331	Octicosapeptide/Phox/Bem1p family protein
AT2G01220	546	958	15.81	35.4	1.16291	7.46514e-13	8.65376e-12	yes	-	Nucleotidylyl transferase superfamily protein
AT2G01280	1.84333	8.7	0.0366667	0.203333	2.47131	0.000408712	0.00106586	yes	MEE65	Cyclin/Brf1-like TBP-binding protein
AT2G01340	144	295.533	6.48333	16.8267	1.37594	5.71477e-13	6.7392e-12	yes	At17.1	-
AT2G01430	275.667	54	14.03	3.44	-2.02803	2.63331e-13	3.25484e-12	yes	HB17	homeobox-leucine zipper protein 17
AT2G01520	5033.33	6.66667	268.753	0.43	-9.28773	8.22733e-83	1.30979e-79	yes	MLP328	MLP-like protein 328
AT2G01530	8025.67	300.333	457.533	21.33	-4.42292	1.54867e-67	1.08771e-64	yes	MLP329	MLP-like protein 329
AT2G01580	134.667	27	6.55333	1.65	-1.98976	3.53913e-10	2.74754e-09	yes	-	-
AT2G01610	39	168.333	1.79667	9.73	2.43712	4.85903e-07	2.16926e-06	yes	-	Plant invertase/pectin methylesterase inhibitor superfamily protein
AT2G01640	136	317	8.17333	24.69	1.59493	1.81291e-16	3.3586e-15	yes	-	-
AT2G01730	26.3333	68	0.536667	1.76	1.71348	5.41971e-09	3.44851e-08	yes	CPSF73-II	cleavage and polyadenylation specificity factor 73 kDa subunit-II
AT2G01750	186.333	336.333	3.32333	7.71	1.2141	1.11035e-11	1.09027e-10	yes	MAP70-3	microtubule-associated proteins 70-3
AT2G01755	33.3333	67	2.37333	6.07333	1.35557	1.88662e-05	6.30633e-05	yes	-	-
AT2G01760	22.6667	95.3333	0.673333	3.60667	2.42127	1.77037e-18	4.1165e-17	yes	RR14	response regulator 14
AT2G01870	20.6633	49.0433	0.926667	2.78667	1.58842	5.95097e-06	2.17126e-05	yes	-	-
AT2G01880	351.667	91.6667	12.36	4.07333	-1.6014	2.98748e-10	2.34598e-09	yes	PAP7	purple acid phosphatase 7
AT2G01890	1633	471.667	54.1767	19.85	-1.44853	1.27529e-18	3.01524e-17	yes	PAP8	purple acid phosphatase 8
AT2G01905	6.33333	16	0.106667	0.336667	1.65821	0.00357222	0.00768925	yes	CYCJ18	cyclin J18
AT2G01913	70.6667	289	3.81333	19.5	2.35435	1.22959e-19	3.24808e-18	yes	-	-
AT2G01918	1	10	0.0566667	0.73	3.68732	0.000234474	0.000640058	yes	PQL3	PsbQ-like 3
AT2G01940	286	464.667	6.36	14.01	1.13936	1.63306e-10	1.33598e-09	yes	SGR5	C2H2-like zinc finger protein
AT2G01990	110	338.333	5.08333	19.7533	1.95825	3.54553e-19	8.81951e-18	yes	-	-
AT2G02010	24.6667	67.3333	0.576667	2.02333	1.81092	1.34486e-07	6.62309e-07	yes	GAD4	glutamate decarboxylase 4
AT2G02020	164	302.333	4.04	9.49667	1.23307	2.59936e-10	2.05471e-09	yes	PTR4	Major facilitator superfamily protein
AT2G02061	1.33333	8	0.0433333	0.346667	3	0.000498144	0.00127855	yes	-	Nucleotide-diphospho-sugar transferase family protein
AT2G02120	66.3333	169.667	5.30333	17.4233	1.71605	4.12307e-08	2.2376e-07	yes	PDF2.1	Scorpion toxin-like knottin superfamily protein
AT2G02130	8437.33	3065.33	660.59	304.877	-1.11553	2.24764e-18	5.14609e-17	yes	LCR68	low-molecular-weight cysteine-rich 68
AT2G02148	108.667	169.667	2.88333	5.79	1.00583	7.57814e-06	2.71354e-05	yes	-	-
AT2G02170	198.333	410.667	4.99667	13.1333	1.3942	2.29843e-15	3.72365e-14	yes	-	Remorin family protein
AT2G02250	14.3333	2.33333	0.62	0.126667	-2.29123	0.000132095	0.00037883	yes	PP2-B2	phloem protein 2-B2
AT2G02300	22.6667	1.66667	0.77	0.07	-3.45943	2.45349e-07	1.15424e-06	yes	PP2-B5	phloem protein 2-B5
AT2G02350	41.6667	73.6667	1.68333	3.81667	1.18099	9.90091e-06	3.47237e-05	yes	SKIP3	SKP1 interacting partner 3
AT2G02410	116	201	3.91667	8.77	1.16295	0.000168388	0.000472572	yes	-	-
AT2G02500	129	215	4.82667	10.19	1.07805	7.41279e-07	3.21441e-06	yes	ISPD	Nucleotide-diphospho-sugar transferases superfamily protein
AT2G02610	200.6	46.4467	3.98	1.16333	-1.7745	1.29917e-11	1.25961e-10	yes	-	Cysteine/Histidine-rich C1 domain family protein
AT2G02640	7.06667	0.553333	0.156667	0.0166667	-3.23266	0.0012534	0.00296377	yes	-	Cysteine/Histidine-rich C1 domain family protein
AT2G02720	0.666667	4.33333	0.0166667	0.136667	3.03562	0.00992917	0.0193827	yes	-	Pectate lyase family protein
AT2G02850	108.333	249.667	6.46333	18.82	1.54192	1.31721e-06	5.46979e-06	yes	ARPN	plantacyanin
AT2G02910	186	340.667	4.81	11.1967	1.21896	8.81844e-13	1.01389e-11	yes	-	Protein of unknown function (DUF616)
AT2G03060	110.667	228.667	3.17667	8.06667	1.34446	1.23746e-12	1.40183e-11	yes	AGL30	AGAMOUS-like 30
AT2G03070	359	588	7.16333	15.0667	1.07266	6.94327e-13	8.09596e-12	yes	MED8	mediator subunit 8
AT2G03110	11	30.3333	0.45	1.56667	1.7997	8.87353e-06	3.13972e-05	yes	-	RNA binding;nucleic acid binding
AT2G03150	741.333	1163	7.04667	14.2367	1.0146	2.50566e-09	1.69265e-08	yes	emb1579	ATP/GTP-binding protein family
AT2G03200	899	212	25.7233	7.66333	-1.74703	5.99697e-16	1.04531e-14	yes	-	Eukaryotic aspartyl protease family protein
AT2G03370	92.3333	13	2.70333	0.476667	-2.50369	7.55388e-12	7.6209e-11	yes	-	Glycosyltransferase family 61 protein
AT2G03410	3.78	17.1333	0.0633333	0.37	2.54649	2.18623e-05	7.21992e-05	yes	-	Mo25 family protein
AT2G03420	28.5533	99.2	1.84333	8.17333	2.14861	1.0615e-10	8.91618e-10	yes	-	-
AT2G03550	28	77.3333	1.12333	3.93667	1.80919	1.50684e-08	8.86729e-08	yes	-	alpha/beta-Hydrolases superfamily protein
AT2G03720	393.667	149.667	19.4033	9.40333	-1.04506	3.53495e-08	1.94057e-07	yes	MRH6	Adenine nucleotide alpha hydrolases-like superfamily protein
AT2G03730	1398	498.333	32.3833	14.7	-1.13944	1.54342e-12	1.72551e-11	yes	ACR5	ACT domain repeat 5
AT2G03830	29.3333	82	1.80667	6.42667	1.83074	8.50592e-12	8.48106e-11	yes	RGF8	-
AT2G04038	15	2	1.25	0.2	-2.64386	4.72387e-05	0.000147768	yes	bZIP48	basic leucine-zipper 48
AT2G04039	130	285	5.85667	16.41	1.48642	2.63333e-10	2.07881e-09	yes	-	-
AT2G04050	3	26	0.0866667	0.98	3.49923	2.16112e-11	2.0294e-10	yes	-	MATE efflux family protein
AT2G04090	117.297	13.3533	3.42	0.496667	-2.78365	5.77572e-15	8.87544e-14	yes	-	MATE efflux family protein
AT2G04160	4024.67	1152.67	65.5	23.8667	-1.4565	4.26141e-23	1.60762e-21	yes	AIR3	Subtilisin-like serine endopeptidase family protein
AT2G04230	117	311	2.53333	8.57667	1.75938	1.26709e-17	2.67534e-16	yes	-	FBD, F-box and Leucine Rich Repeat domains containing protein
AT2G04270	96.6667	185.137	1.25667	3.15333	1.32728	1.35564e-06	5.61635e-06	yes	RNEE/G	RNAse E/G-like
AT2G04450	26.3333	78.6667	0.823333	3.17667	1.94797	6.28641e-05	0.000192313	yes	NUDT6	nudix hydrolase homolog 6
AT2G04480	15	43	0.84	3.05333	1.86192	3.67067e-08	2.00768e-07	yes	-	-
AT2G04515	0.333333	5.33333	0.0166667	0.33	4.30743	0.000774306	0.00191155	yes	-	-
AT2G04530	47	86.6667	1.51	3.58333	1.24675	3.72592e-06	1.41861e-05	yes	CPZ	Metallo-hydrolase/oxidoreductase superfamily protein
AT2G04560	53	85.3333	1.57	3.21333	1.03331	0.000106281	0.000310839	yes	LpxB	transferases, transferring glycosyl groups
AT2G04570	156	392	4.80333	15.26	1.66765	2.67361e-07	1.24992e-06	yes	-	GDSL-like Lipase/Acylhydrolase superfamily protein
AT2G04680	225.667	67.6667	4.55	1.73667	-1.38955	1.77061e-09	1.22771e-08	yes	-	Cysteine/Histidine-rich C1 domain family protein
AT2G04700	447	815	23.0833	53.5167	1.21314	1.93366e-10	1.56369e-09	yes	-	ferredoxin thioredoxin reductase catalytic beta chain family protein
AT2G04800	288.667	59	37.5667	9.52	-1.98042	6.65286e-16	1.1571e-14	yes	-	-
AT2G05160	177	31	3.03333	0.67	-2.17867	2.14594e-14	3.0704e-13	yes	-	CCCH-type zinc fingerfamily protein with RNA-binding domain
AT2G05185	18.2933	50.6733	1.12333	3.95	1.81407	1.50081e-05	5.10823e-05	yes	-	-
AT2G05210	159.667	402.667	3.32333	10.7633	1.69542	6.3564e-13	7.46268e-12	yes	AtPOT1a	Nucleic acid-binding, OB-fold-like protein
AT2G05230	768.903	268.693	11.1467	4.98333	-1.16143	3.42303e-07	1.56624e-06	yes	-	DNAJ heat shock N-terminal domain-containing protein
AT2G05310	246.667	447	18.3333	41.9633	1.19466	6.88976e-11	5.98499e-10	yes	-	-
AT2G05380	4351.67	17196.7	300.02	1520.37	2.3413	9.84516e-56	3.17706e-53	yes	GRP3S	glycine-rich protein 3 short isoform
AT2G05400	21.3333	0.666667	0.71	0.0266667	-4.73471	2.82941e-07	1.31683e-06	yes	-	Ubiquitin-specific protease family C19-related protein
AT2G05440	13510.5	1209.33	852.307	100.603	-3.08269	4.97924e-73	4.95434e-70	yes	GRP9	GLYCINE RICH PROTEIN 9
AT2G05510	9676.13	831.333	576.44	62.7933	-3.19849	1.88369e-86	4.49826e-83	yes	-	Glycine-rich protein family
AT2G05520	3935.33	9712.33	230.947	737.697	1.67547	6.15864e-23	2.28722e-21	yes	GRP-3	glycine-rich protein 3
AT2G05530	7.33333	1	0.493333	0.0833333	-2.5656	0.00699355	0.0141148	yes	-	Glycine-rich protein family
AT2G06200	57	18.6667	2.73333	1.13667	-1.26585	4.28327e-05	0.000134976	yes	GRF6	growth-regulating factor 6
AT2G06925	128	310.667	8.12	24.97	1.62064	1.08186e-14	1.59771e-13	yes	PLA2-ALPHA	Phospholipase A2 family protein
AT2G07340	518	838.667	35.4533	72.9	1.04	2.68878e-12	2.90929e-11	yes	PFD1	PREFOLDIN 1
AT2G07599	0	3.66667	0.001	0.196667	7.61961	0.00121351	0.00288057	yes	-	-
AT2G07671	67.1767	176.13	6.19333	21.2833	1.78094	2.96886e-08	1.64914e-07	yes	-	ATP synthase subunit C family protein
AT2G07678	0	2	0.001	0.143333	7.16323	0.0268305	0.0473654	yes	-	-
AT2G07687	33.1433	75.91	1.39	4.09333	1.55819	2.07643e-05	6.8849e-05	yes	-	Cytochrome c oxidase, subunit III
AT2G07689	0.513333	6.37667	0.0333333	0.516667	3.9542	0.000180004	0.000502924	yes	-	NADH-Ubiquinone/plastoquinone (complex I) protein
AT2G07690	369.333	642	6.26667	13.9767	1.15725	1.63242e-13	2.08017e-12	yes	MCM5	Minichromosome maintenance (MCM2/3/5) family protein
AT2G07696	2.80333	11.41	0.14	0.73	2.38247	6.96366e-05	0.000211084	yes	-	Ribosomal protein S7p/S5e family protein
AT2G07698	195.407	450.63	3.30667	9.9	1.58205	1.0389e-11	1.02559e-10	yes	-	ATPase, F1 complex, alpha subunit protein
AT2G07707	7.33333	20.6667	0.633333	2.36333	1.89979	0.000352489	0.000930515	yes	-	Plant mitochondrial ATPase, F0 complex, subunit 8 protein
AT2G07708	16.32	44.0333	0.63	2.24667	1.83436	4.6625e-06	1.74214e-05	yes	-	-
AT2G07715	37.41	61.9367	0.71	1.51667	1.09501	0.00154791	0.00359959	yes	-	Nucleic acid-binding, OB-fold-like protein
AT2G07718	0.666667	7	0.0266667	0.393333	3.88264	2.80997e-05	9.10986e-05	yes	-	Cytochrome b/b6 protein
AT2G07719	2.38333	19.3333	0.14	1.47333	3.39559	4.12105e-07	1.86063e-06	yes	-	Putative membrane lipoprotein
AT2G07727	58.0367	134.667	1.63333	4.92	1.59084	1.28783e-07	6.36717e-07	yes	-	Di-haem cytochrome, transmembrane;Cytochrome b/b6, C-terminal
AT2G07734	7.4	33.2767	0.216667	1.3	2.58496	6.23394e-07	2.73702e-06	yes	-	Alpha-L RNA-binding motif/Ribosomal protein S4 family protein
AT2G07749	1	3.92667	0.02	0.103333	2.36923	0.0151609	0.0283822	yes	-	Mitovirus RNA-dependent RNA polymerase
AT2G07785	4.82	9.69333	0.223333	0.576667	1.36854	0.0169369	0.0313335	yes	-	NADH dehydrogenase family protein
AT2G10930	0	2.66667	0.001	0.266667	8.05889	0.00739245	0.0148333	yes	-	-
AT2G11810	17.6667	34.6667	0.46	1.14	1.30933	5.69017e-05	0.000175467	yes	MGDC	monogalactosyldiacylglycerol synthase type C
AT2G12480	4.66667	0.333333	0.116667	0.01	-3.54432	0.00482408	0.0100954	yes	SCPL43	serine carboxypeptidase-like 43
AT2G13360	9215	3530.33	251.307	122.573	-1.0358	1.07193e-09	7.69856e-09	yes	AGT	alanine:glyoxylate aminotransferase
AT2G13610	26.6667	84.3333	0.513333	2.08	2.01862	9.55735e-11	8.09612e-10	yes	ABCG5	ABC-2 type transporter family protein
AT2G13810	10	0	0.276667	0.001	-8.11201	3.14889e-06	1.21794e-05	yes	ALD1	AGD2-like defense response protein 1
AT2G14045	261.333	455.333	13.45	29.6	1.13799	1.68695e-08	9.79915e-08	yes	-	-
AT2G14080	109	177	1.24	2.55333	1.04204	7.87685e-06	2.81081e-05	yes	-	Disease resistance protein (TIR-NBS-LRR class) family
AT2G14100	646	140	15.5233	4.32	-1.84534	8.75272e-28	4.77203e-26	yes	CYP705A13	cytochrome P450, family 705, subfamily A, polypeptide 13
AT2G14247	226	2031.67	19.0833	219.043	3.52083	2.09925e-49	4.72926e-47	yes	-	Expressed protein
AT2G14255	308.333	914	7.61	28.6633	1.91324	1.27703e-19	3.36966e-18	yes	-	Ankyrin repeat family protein with DHHC zinc finger domain
AT2G14285	97.6667	179.667	7.04333	16.4733	1.2258	1.85028e-07	8.89028e-07	yes	-	Small nuclear ribonucleoprotein family protein
AT2G14460	286	457	23.3133	47.36	1.02251	1.67136e-09	1.16294e-08	yes	-	-
AT2G14510	33.6667	1.33333	0.546667	0.0266667	-4.35755	1.18744e-08	7.10855e-08	yes	-	Leucine-rich repeat protein kinase family protein
AT2G14620	64.6667	126	2.19333	5.44333	1.31137	4.52183e-09	2.92078e-08	yes	XTH10	xyloglucan endotransglucosylase/hydrolase 10
AT2G14680	225	526.333	4.18333	12.46	1.57458	4.9069e-15	7.61878e-14	yes	MEE13	myosin heavy chain-related
AT2G14760	15.3333	4.33333	0.53	0.183333	-1.53152	0.00593349	0.012177	yes	-	basic helix-loop-helix (bHLH) DNA-binding superfamily protein
AT2G14800	26	47.4233	0.583333	1.35333	1.21412	0.000113139	0.00032892	yes	-	-
AT2G14860	86	145	3.51667	7.57667	1.10735	1.8475e-07	8.87871e-07	yes	-	Peroxisomal membrane 22 kDa (Mpv17/PMP22) family protein
AT2G15010	0	5.66667	0.001	0.496667	8.95613	6.84647e-05	0.000207875	yes	-	Plant thionin
AT2G15020	158	55	3.51	1.51333	-1.21374	0.00661168	0.013444	yes	-	-
AT2G15042	0	2.33333	0.001	0.0633333	5.98489	0.0130686	0.0247917	yes	-	Leucine-rich repeat (LRR) family protein
AT2G15050	324.667	549.667	26.9767	57.52	1.09235	8.12547e-11	6.95969e-10	yes	LTP	lipid transfer protein
AT2G15080	48.6667	109.333	0.633333	1.84667	1.54389	4.43487e-05	0.000139348	yes	RLP19	receptor like protein 19
AT2G15090	151	394	3.72	12.3667	1.73308	2.08007e-24	8.65368e-23	yes	KCS8	3-ketoacyl-CoA synthase 8
AT2G15130	1.66667	8	0.07	0.406667	2.53842	0.000399515	0.00104369	yes	-	Plant basic secretory protein (BSP) family protein
AT2G15220	437	145.333	21.5867	9.13667	-1.2404	1.13788e-06	4.78645e-06	yes	-	Plant basic secretory protein (BSP) family protein
AT2G15290	706.667	1136.33	26.0633	53.58	1.03967	8.48391e-16	1.45126e-14	yes	TIC21	translocon at inner membrane of chloroplasts 21
AT2G15350	25	5	0.783333	0.2	-1.96963	0.000111772	0.000325422	yes	FUT10	fucosyltransferase 10
AT2G15370	260.667	46.3333	6.79667	1.53	-2.1513	7.40379e-22	2.45559e-20	yes	FUT5	fucosyltransferase 5
AT2G15390	883	214	20.5633	6.74333	-1.60854	2.21265e-29	1.34791e-27	yes	FUT4	fucosyltransferase 4
AT2G15400	33.6667	70.6667	1.21667	3.05	1.32588	1.61802e-06	6.59695e-06	yes	NRPE3B	DNA-directed RNA polymerase family protein
AT2G15730	124.667	216.333	3.37667	7.46	1.14358	2.11464e-09	1.44983e-08	yes	-	P-loop containing nucleoside triphosphate hydrolases superfamily protein
AT2G15760	67.6667	108.667	2.21333	4.53333	1.03435	4.12037e-05	0.000130255	yes	-	Protein of unknown function (DUF1645)
AT2G15780	1.33333	35.6667	0.06	2.01667	5.07087	1.9956e-20	5.69354e-19	yes	-	Cupredoxin superfamily protein
AT2G15830	150.667	50	14.4133	6.06667	-1.24843	0.000113831	0.000330771	yes	-	-
AT2G15880	591.667	227.667	11.3067	5.51667	-1.0353	1.31751e-06	5.46979e-06	yes	-	Leucine-rich repeat (LRR) family protein
AT2G15970	8890.67	2217.33	414.427	130.11	-1.67138	1.17645e-20	3.45131e-19	yes	COR413-PM1	cold regulated 413 plasma membrane 1
AT2G16005	1384	18.6667	78.6033	1.29333	-5.92542	1.86575e-25	8.40643e-24	yes	-	MD-2-related lipid recognition domain-containing protein
AT2G16060	249	1876	12.2767	117.71	3.26125	8.54914e-61	4.34369e-58	yes	HB1	hemoglobin 1
AT2G16270	189.333	336	3.17	7.13	1.16942	5.06982e-10	3.83732e-09	yes	-	-
AT2G16385	87	146.333	6.76333	14.48	1.09826	1.73766e-06	7.04505e-06	yes	-	-
AT2G16630	54	422.667	1.74333	17.3267	3.31307	3.25307e-29	1.9617e-27	yes	-	Pollen Ole e 1 allergen and extensin family protein
AT2G16660	286.333	486	6.31	13.6467	1.11284	2.7755e-11	2.55804e-10	yes	-	Major facilitator superfamily protein
AT2G16760	359	74.6667	13.3133	3.51667	-1.92059	3.91351e-11	3.50938e-10	yes	-	Calcium-dependent phosphotriesterase superfamily protein
AT2G16850	241.333	569.333	8.63667	25.9933	1.5896	1.825e-19	4.70636e-18	yes	PIP2;8	plasma membrane intrinsic protein 2;8
AT2G16970	91.6667	12	2.86	0.46	-2.63631	6.87956e-10	5.1004e-09	yes	MEE15	Major facilitator superfamily protein
AT2G16980	526	153.667	13.9933	5.20333	-1.42723	2.21563e-13	2.76866e-12	yes	-	Major facilitator superfamily protein
AT2G17040	2	14.6667	0.08	0.81	3.33985	2.44964e-06	9.66261e-06	yes	NAC036	NAC domain containing protein 36
AT2G17060	27.6667	6.33333	0.323333	0.0933333	-1.79256	0.000162411	0.000457302	yes	-	Disease resistance protein (TIR-NBS-LRR class) family
AT2G17070	41.3333	15	2.16333	0.996667	-1.11807	0.0205194	0.0372428	yes	-	Arabidopsis protein of unknown function (DUF241)
AT2G17250	642.667	1142.33	13.42	30.4733	1.18316	3.09044e-18	6.95568e-17	yes	EMB2762	CCAAT-binding factor
AT2G17320	252	422.667	8.71	18.6767	1.10049	5.47988e-07	2.42333e-06	yes	-	Uncharacterised conserved protein (UCP030210)
AT2G17442	10.3333	45.3333	0.54	3.07	2.50721	1.5388e-11	1.47755e-10	yes	-	-
AT2G17450	1049.67	395.333	52.8067	25.2833	-1.06253	1.92974e-13	2.43821e-12	yes	RHA3A	RING-H2 finger A3A
AT2G17500	10440.7	1131.67	267.313	36.3067	-2.88023	1.47509e-42	2.24364e-40	yes	-	Auxin efflux carrier family protein
AT2G17560	1721.67	2989.67	86.4733	191.47	1.14679	1.0484e-16	1.99172e-15	yes	HMGB4	high mobility group B4
AT2G17590	80	14.6667	1.60667	0.376667	-2.09271	1.03401e-07	5.20932e-07	yes	-	Cysteine/Histidine-rich C1 domain family protein
AT2G17620	81.3333	197	2.09667	6.53667	1.64046	3.38589e-13	4.10849e-12	yes	CYCB2;1	Cyclin B2;1
AT2G17680	31.6667	3	0.966667	0.113333	-3.09245	4.69758e-08	2.5237e-07	yes	-	Arabidopsis protein of unknown function (DUF241)
AT2G17695	113.667	189	5.42	11.7867	1.12079	1.40847e-06	5.82007e-06	yes	-	-
AT2G17740	1	6.33333	0.0433333	0.336667	2.95777	0.00263778	0.00585573	yes	-	Cysteine/Histidine-rich C1 domain family protein
AT2G17780	9.66667	43.3333	0.243333	1.37667	2.50017	4.35117e-10	3.32286e-09	yes	MCA2	PLAC8 family protein
AT2G17800	512	843.667	17.2067	36.02	1.06583	5.98748e-14	8.11009e-13	yes	ARAC1	Arabidopsis RAC-like 1
AT2G17840	4044.67	1176.33	97.3833	36.0367	-1.43421	3.81749e-28	2.15004e-26	yes	ERD7	Senescence/dehydration-associated protein-related
AT2G17850	1.33333	29.3333	0.11	3.05	4.79323	1.01928e-10	8.5887e-10	yes	-	Rhodanese/Cell cycle control phosphatase superfamily protein
AT2G17900	99.6667	233.667	2.71	8.03333	1.56771	1.89536e-12	2.09931e-11	yes	SDG37	SET domain group 37
AT2G17940	23.3333	8.33333	1.19333	0.553333	-1.10878	0.0145219	0.0272885	yes	-	Plant protein of unknown function (DUF827)
AT2G17972	61.3633	111.76	3.43333	7.92	1.20589	2.48575e-06	9.78724e-06	yes	-	-
AT2G17975	93.6367	231.573	3.90667	12.31	1.65582	2.41675e-09	1.64001e-08	yes	-	zinc finger (Ran-binding) family protein
AT2G18010	6.66667	1	0.82	0.156667	-2.38793	0.014296	0.0268916	yes	-	SAUR-like auxin-responsive protein family
AT2G18050	708.667	55	39.3567	3.76667	-3.38525	7.1421e-21	2.13192e-19	yes	HIS1-3	histone H1-3
AT2G18060	18.6667	50	0.706667	2.40667	1.76793	3.37899e-06	1.29852e-05	yes	VND1	vascular related NAC-domain protein 1
AT2G18120	4.66667	46.3333	0.253333	3.15667	3.63929	2.31585e-18	5.28704e-17	yes	SRS4	SHI-related sequence 4
AT2G18140	0.333333	5	0.0133333	0.256667	4.26679	0.0011433	0.00272938	yes	-	Peroxidase superfamily protein
AT2G18150	146	889.667	4.86	38.06	2.96925	3.22481e-28	1.83353e-26	yes	-	Peroxidase superfamily protein
AT2G18210	236.667	89	10.8233	5.11333	-1.08181	5.70599e-05	0.000175909	yes	-	-
AT2G18220	421.667	965	7.46333	21.7833	1.54533	1.35055e-22	4.84607e-21	yes	-	Noc2p family
AT2G18260	29.3333	9	1.06333	0.406667	-1.38668	0.00225033	0.00507297	yes	SYP112	syntaxin of plants 112
AT2G18290	132.823	300.55	5.41333	15.54	1.5214	6.2653e-15	9.56009e-14	yes	APC10	anaphase promoting complex 10
AT2G18300	888.667	1545	24.9233	55.43	1.15317	3.62477e-13	4.37611e-12	yes	HBI1	basic helix-loop-helix (bHLH) DNA-binding superfamily protein
AT2G18330	482.333	789.333	8.73667	18.3567	1.07115	1.6175e-13	2.06225e-12	yes	-	AAA-type ATPase family protein
AT2G18360	266.667	789.333	9.08	34.1333	1.91042	7.01556e-22	2.33331e-20	yes	-	alpha/beta-Hydrolases superfamily protein
AT2G18410	219	385.333	6.83667	15.4067	1.17219	8.4616e-12	8.44039e-11	yes	-	-
AT2G18490	105.667	37.3333	5.86	2.61333	-1.16501	0.000106559	0.000311575	yes	-	C2H2-like zinc finger protein
AT2G18550	8.33333	0.333333	0.526667	0.0266667	-4.30378	2.59662e-05	8.45797e-05	yes	HB21	homeobox protein 21
AT2G18640	35	9	1.25667	0.42	-1.58114	0.000227905	0.000623766	yes	GGPS4	geranylgeranyl pyrophosphate synthase 4
AT2G18650	94	33.6667	3.09	1.40333	-1.13875	3.41457e-05	0.000109244	yes	MEE16	RING/U-box superfamily protein
AT2G18690	1864.67	567.333	54.9433	21.3433	-1.36416	9.17252e-19	2.19259e-17	yes	-	-
AT2G18700	2283	484.333	34.1133	9.19333	-1.89168	6.15549e-31	4.31065e-29	yes	TPS11	trehalose phosphatase/synthase 11
AT2G18720	8	1.33333	0.23	0.0466667	-2.30117	0.00519485	0.0108041	yes	-	Translation elongation factor EF1A/initiation factor IF2gamma family protein
AT2G18740	757.333	1376	47.0267	108.56	1.20694	1.17666e-14	1.73022e-13	yes	-	Small nuclear ribonucleoprotein family protein
AT2G18800	224.333	84.3333	9.86333	4.7	-1.06941	1.37578e-06	5.69485e-06	yes	XTH21	xyloglucan endotransglucosylase/hydrolase 21
AT2G18938	1	5.33333	0.0866667	0.6	2.79141	0.00142164	0.00332569	yes	-	-
AT2G19050	19	4	0.75	0.2	-1.90689	0.00101462	0.00244663	yes	-	GDSL-like Lipase/Acylhydrolase superfamily protein
AT2G19060	117.667	20.3333	2.71	0.596667	-2.1833	3.26068e-15	5.18409e-14	yes	-	SGNH hydrolase-type esterase superfamily protein
AT2G19110	5133.67	1550	56.42	21.7167	-1.3774	1.51421e-17	3.15526e-16	yes	HMA4	heavy metal atpase 4
AT2G19130	614.333	167.667	9.91	3.42	-1.53489	7.5507e-14	1.00676e-12	yes	-	S-locus lectin protein kinase family protein
AT2G19150	77.3333	10	3.19	0.506667	-2.65445	1.50062e-08	8.8372e-08	yes	-	Pectin lyase-like superfamily protein
AT2G19210	6	1	0.0933333	0.02	-2.22239	0.0137874	0.026014	yes	-	Leucine-rich repeat transmembrane protein kinase protein
AT2G19260	153.333	259	2.65	5.73	1.11254	1.60631e-08	9.38878e-08	yes	-	RING/FYVE/PHD zinc finger superfamily protein
AT2G19385	250.667	491	9.73333	24.4033	1.32607	5.27056e-17	1.03931e-15	yes	-	zinc ion binding
AT2G19440	22.6667	64	0.656667	2.35333	1.84147	5.12143e-10	3.87147e-09	yes	-	O-Glycosyl hydrolases family 17 protein
AT2G19490	158.667	248.667	3.97667	8	1.00844	5.94048e-08	3.1343e-07	yes	RECA2	recA DNA recombination family protein
AT2G19530	67	135.333	2.50667	6.48667	1.37171	2.75463e-09	1.85089e-08	yes	-	-
AT2G19590	465.333	1386.67	14.3067	54.3067	1.92444	1.97211e-44	3.33999e-42	yes	ACO1	ACC oxidase 1
AT2G19670	376.667	744.667	11.4833	29.0433	1.33867	1.57516e-16	2.93637e-15	yes	PRMT1A	protein arginine methyltransferase 1A
AT2G19720	189.333	307.333	11.7233	24.4333	1.05947	1.97855e-08	1.13604e-07	yes	rps15ab	ribosomal protein S15A B
AT2G19750	1095.33	2290	75.44	200.88	1.41293	9.99317e-21	2.96076e-19	yes	-	Ribosomal protein S30 family protein
AT2G19770	9.33333	0.666667	0.533333	0.05	-3.41504	0.000283301	0.000761164	yes	PRF5	profilin 5
AT2G19810	425	84.6667	11.5367	2.90667	-1.98879	1.8641e-17	3.84078e-16	yes	OZF1	CCCH-type zinc finger family protein
AT2G19900	90	14.3333	1.87667	0.37	-2.34258	3.33708e-07	1.53131e-06	yes	NADP-ME1	NADP-malic enzyme 1
AT2G19910	2.66667	8.33333	0.0366667	0.153333	2.06413	0.00569965	0.0117435	yes	-	RNA-dependent RNA polymerase family protein
AT2G19920	0.333333	8	0.00666667	0.156667	4.55459	5.74816e-06	2.10531e-05	yes	-	RNA-dependent RNA polymerase family protein
AT2G19930	125.667	231	1.68667	3.96667	1.23375	1.68163e-05	5.67755e-05	yes	-	RNA-dependent RNA polymerase family protein
AT2G19990	37.3333	176.667	2.22	13.5333	2.60789	8.40052e-16	1.43921e-14	yes	PR-1-LIKE	pathogenesis-related protein-1-like
AT2G20030	103.667	14	3.67667	0.646667	-2.5073	6.16855e-15	9.4245e-14	yes	-	RING/U-box superfamily protein
AT2G20080	291.667	46.6667	12.3367	2.46333	-2.32427	2.33949e-15	3.7799e-14	yes	-	-
AT2G20180	437	906.333	9.73	25.83	1.40854	2.95775e-23	1.1301e-21	yes	PIL5	phytochrome interacting factor 3-like 5
AT2G20210	108.333	193.667	2.19	5.02	1.19676	7.49402e-08	3.87102e-07	yes	-	RNI-like superfamily protein
AT2G20450	2042.67	4072	131.023	334.013	1.35008	5.61853e-21	1.69194e-19	yes	-	Ribosomal protein L14
AT2G20480	33.3333	55.6667	3.66	7.70333	1.07364	0.00253834	0.00565455	yes	-	-
AT2G20490	588.333	1152.33	51.37	128.033	1.31752	2.79945e-19	7.05357e-18	yes	NOP10	nucleolar RNA-binding Nop10p family protein
AT2G20520	929.667	104.667	48.11	6.88667	-2.80446	5.55831e-34	4.87987e-32	yes	FLA6	FASCICLIN-like arabinogalactan 6
AT2G20550	299.333	97.3333	10.0867	4.19667	-1.26513	5.68847e-07	2.51185e-06	yes	-	HSP40/DnaJ peptide-binding protein
AT2G20570	92.6667	250.667	2.37	8.27	1.803	2.43485e-09	1.64854e-08	yes	GPRI1	GBF's pro-rich region-interacting factor 1
AT2G20585	373.333	679	24.8867	57.11	1.19837	1.8347e-13	2.32551e-12	yes	NFD6	nuclear fusion defective 6
AT2G20590	65	172	1.81667	6.08	1.74278	1.59259e-15	2.63373e-14	yes	-	Reticulon family protein
AT2G20670	3386.67	1044	113.757	44.6567	-1.349	7.00618e-15	1.06227e-13	yes	-	Protein of unknown function (DUF506)
AT2G20700	1.66667	6.66667	0.1	0.506667	2.34104	0.00260773	0.00579455	yes	LLG2	LORELEI-LIKE-GPI ANCHORED PROTEIN 2
AT2G20710	128.333	247.667	3.1	7.74	1.32007	1.12946e-10	9.46367e-10	yes	-	Tetratricopeptide repeat (TPR)-like superfamily protein
AT2G20720	17	61	0.32	1.46	2.18982	2.67889e-11	2.47857e-10	yes	-	Pentatricopeptide repeat (PPR) superfamily protein
AT2G20750	1060.33	289.667	38.8267	13.3867	-1.53625	9.95072e-22	3.23737e-20	yes	EXPB1	expansin B1
AT2G20800	4	118	0.0933333	3.46333	5.21363	3.87633e-42	5.61011e-40	yes	NDB4	NAD(P)H dehydrogenase B4
AT2G20815	48.9433	162.287	1.01333	4.31667	2.09081	1.5645e-10	1.28607e-09	yes	QWRF3	Family of unknown function (DUF566)
AT2G20825	7.33333	25	0.366667	1.57	2.09822	0.000225726	0.000618326	yes	ULT2	Developmental regulator, ULTRAPETALA
AT2G20835	5.66667	23.3333	0.56	2.88333	2.36424	0.000117598	0.000340929	yes	-	-
AT2G20850	285	584.333	4.18667	10.94	1.38574	3.02735e-18	6.82655e-17	yes	SRF1	STRUBBELIG-receptor family 1
AT2G20875	0.333333	3.66667	0.03	0.433333	3.85244	0.00912733	0.017948	yes	EPF1	epidermal patterning factor 1
AT2G20880	14.3333	26	0.463333	1.08667	1.22979	0.00535699	0.0111117	yes	ERF53	Integrase-type DNA-binding superfamily protein
AT2G20980	149.667	288.333	4.08	10.0467	1.30008	1.89364e-12	2.09838e-11	yes	MCM10	minichromosome maintenance 10
AT2G21045	2728.67	793.667	155.903	57.2833	-1.44446	5.88113e-22	1.97527e-20	yes	-	Rhodanese/Cell cycle control phosphatase superfamily protein
AT2G21080	31.3333	68	0.863333	2.37	1.4569	1.26834e-06	5.28676e-06	yes	-	-
AT2G21250	1506.65	2540.65	52.1567	112.59	1.11016	2.49126e-17	5.05879e-16	yes	-	NAD(P)-linked oxidoreductase superfamily protein
AT2G21280	244.667	396.333	8.11333	16.6533	1.03744	2.2956e-06	9.1058e-06	yes	SULA	NAD(P)-binding Rossmann-fold superfamily protein
AT2G21320	64	116	2.83	6.46333	1.19148	0.000393443	0.00102896	yes	BBX18	B-box zinc finger family protein
AT2G21385	180.333	499.333	6.16667	21.9433	1.83122	3.38399e-15	5.36585e-14	yes	-	-
AT2G21530	219	384.667	11.3867	25.4067	1.15786	4.13568e-12	4.33158e-11	yes	-	SMAD/FHA domain-containing protein
AT2G21580	2768	4610	171.84	364.55	1.08505	3.06126e-13	3.73354e-12	yes	-	Ribosomal protein S25 family protein
AT2G21590	17	269	0.346667	6.92667	4.32054	1.49499e-43	2.41218e-41	yes	APL4	Glucose-1-phosphate adenylyltransferase family protein
AT2G21610	42	15.6667	1.66333	0.766667	-1.11741	0.0172097	0.0317964	yes	PE11	pectinesterase 11
AT2G21640	15	50	1.17	4.93333	2.07605	3.67033e-10	2.84385e-09	yes	-	-
AT2G21800	48.6667	98.6667	1.09	2.82667	1.37477	6.27403e-08	3.29355e-07	yes	EME1A	essential meiotic endonuclease 1A
AT2G21820	16	2	1.87333	0.28	-2.74211	0.00102109	0.00245966	yes	-	-
AT2G21840	743.667	193.667	11.7067	3.89	-1.58949	1.65222e-25	7.47253e-24	yes	-	Cysteine/Histidine-rich C1 domain family protein
AT2G21880	248	66.6667	9.83	3.37	-1.54444	1.10612e-09	7.93215e-09	yes	RAB7A	RAB GTPase homolog 7A
AT2G22070	22.3333	47	0.376667	1.02333	1.44192	4.24014e-06	1.59682e-05	yes	-	pentatricopeptide (PPR) repeat-containing protein
AT2G22140	19.6667	56.6667	0.46	1.65667	1.84858	2.93953e-07	1.36409e-06	yes	EME1B	essential meiotic endonuclease 1B
AT2G22180	7.33333	0.666667	0.276667	0.03	-3.20511	0.00187844	0.00429748	yes	-	hydroxyproline-rich glycoprotein family protein
AT2G22190	36	13.3333	1.2	0.56	-1.09954	0.011697	0.022443	yes	TPPE	Haloacid dehalogenase-like hydrolase (HAD) superfamily protein
AT2G22200	32.6667	65.3333	1.03667	2.68	1.37028	1.79463e-05	6.01567e-05	yes	-	Integrase-type DNA-binding superfamily protein
AT2G22290	54.6667	10.3333	3.05333	0.716667	-2.09101	1.72635e-07	8.34349e-07	yes	RABH1d	RAB GTPase homolog H1D
AT2G22330	6648.67	1445.33	147.573	40.9533	-1.84938	2.8482e-31	2.06106e-29	yes	CYP79B3	cytochrome P450, family 79, subfamily B, polypeptide 3
AT2G22420	322.333	620.667	11.6033	28.2567	1.28405	2.05226e-14	2.94342e-13	yes	-	Peroxidase superfamily protein
AT2G22460	24.3333	9	0.973333	0.466667	-1.06054	0.0211443	0.0382665	yes	-	Protein of unknown function, DUF617
AT2G22510	2201.67	492.333	125.79	35.3133	-1.83273	1.46159e-24	6.11258e-23	yes	-	hydroxyproline-rich glycoprotein family protein
AT2G22590	161.667	14.3333	4.43333	0.483333	-3.1973	6.86366e-10	5.09019e-09	yes	-	UDP-Glycosyltransferase superfamily protein
AT2G22600	35.3333	59.3333	0.776667	1.67667	1.11023	0.000102736	0.000301132	yes	-	RNA-binding KH domain-containing protein
AT2G22610	111.667	428.667	1.37667	6.75667	2.29513	1.63437e-29	1.01374e-27	yes	-	Di-glucose binding protein with Kinesin motor domain
AT2G22630	29.6667	3.33333	1.36333	0.2	-2.76907	1.31314e-07	6.4829e-07	yes	AGL17	AGAMOUS-like 17
AT2G22650	74.6667	134	2.20667	5.01667	1.18486	3.10557e-06	1.20274e-05	yes	-	FAD-dependent oxidoreductase family protein
AT2G22680	1617.67	591.667	29.33	13.5767	-1.11125	6.50656e-12	6.61178e-11	yes	WAVH1	Zinc finger (C3HC4-type RING finger) family protein
AT2G22730	13.6667	41	0.336667	1.30667	1.9565	2.24417e-07	1.06331e-06	yes	-	Major facilitator superfamily protein
AT2G22770	1474.33	541.333	44.9467	20.94	-1.10195	5.48767e-10	4.13263e-09	yes	NAI1	basic helix-loop-helix (bHLH) DNA-binding superfamily protein
AT2G22790	205	67.6667	8.75	3.66	-1.25744	6.95614e-09	4.3281e-08	yes	-	-
AT2G22800	251.333	45	8.98667	2.08	-2.1112	7.11651e-16	1.22879e-14	yes	HAT9	Homeobox-leucine zipper protein family
AT2G22860	335.667	107.667	25.9233	10.57	-1.29428	8.68475e-08	4.43524e-07	yes	PSK2	phytosulfokine 2 precursor
AT2G22870	67.6667	111.333	2.56	5.38333	1.07236	1.45881e-05	4.97877e-05	yes	EMB2001	P-loop containing nucleoside triphosphate hydrolases superfamily protein
AT2G22890	51	84	2.21667	4.64667	1.0678	4.54895e-05	0.00014267	yes	-	Kua-ubiquitin conjugating enzyme hybrid localisation domain
AT2G22930	520.333	120.667	14.6033	4.26333	-1.77624	1.58741e-14	2.3002e-13	yes	-	UDP-Glycosyltransferase superfamily protein
AT2G22950	8.66667	0.333333	0.12	0.00666667	-4.16993	0.000466419	0.00120191	yes	ACA7	Cation transporter/ E1-E2 ATPase family protein
AT2G23000	40	124	1.11	4.33	1.96381	1.09652e-11	1.07801e-10	yes	scpl10	serine carboxypeptidase-like 10
AT2G23010	4.66667	11	0.13	0.383333	1.56009	0.0185609	0.0340175	yes	SCPL9	serine carboxypeptidase-like 9
AT2G23170	798	1827	15.5933	45.6167	1.54863	1.3587e-12	1.52758e-11	yes	GH3.3	Auxin-responsive GH3 family protein
AT2G23180	133	303	3.27667	9.67	1.56129	6.51357e-10	4.85044e-09	yes	CYP96A1	cytochrome P450, family 96, subfamily A, polypeptide 1
AT2G23348	0.666667	5.33333	0.0566667	0.603333	3.41238	0.000319092	0.00084911	yes	-	-
AT2G23370	262.333	434.667	8.42	17.85	1.08403	5.40974e-12	5.57311e-11	yes	-	-
AT2G23390	372.333	601.333	8.87333	18.3267	1.0464	3.96109e-09	2.5887e-08	yes	-	-
AT2G23400	11.3333	2.33333	0.626667	0.156667	-2	0.0033454	0.00724871	yes	-	Undecaprenyl pyrophosphate synthetase family protein
AT2G23410	205	52.3333	8.07333	2.55667	-1.6589	0.000231841	0.00063345	yes	CPT	cis-prenyltransferase
AT2G23470	29.6667	57.7267	0.69	1.71667	1.31494	5.29214e-06	1.95146e-05	yes	RUS4	Protein of unknown function, DUF647
AT2G23530	76.6667	136.333	1.85333	4.21333	1.18484	3.00708e-07	1.39219e-06	yes	-	Zinc-finger domain of monoamine-oxidase A repressor R1
AT2G23540	2824	730.333	87.33	28.52	-1.6145	6.06211e-18	1.32688e-16	yes	-	GDSL-like Lipase/Acylhydrolase superfamily protein
AT2G23620	444.333	138.667	20.11	8.07	-1.31727	3.00893e-11	2.75722e-10	yes	MES1	methyl esterase 1
AT2G23670	385.333	623.333	22.7567	47.0167	1.04688	1.63903e-10	1.33995e-09	yes	YCF37	homolog of Synechocystis YCF37
AT2G23680	130.333	353	5.72	19.2967	1.75426	5.86638e-16	1.0233e-14	yes	-	Cold acclimation protein WCOR413 family
AT2G23760	146.333	56	2.62	1.30667	-1.00368	7.07297e-05	0.000214126	yes	BLH4	BEL1-like homeodomain 4
AT2G23770	466	147.333	10.5933	4.23	-1.32443	2.12178e-13	2.65835e-12	yes	LYK4	protein kinase family protein / peptidoglycan-binding LysM domain-containing protein
AT2G23930	1316.33	2326.33	98.2667	220.98	1.16914	1.42959e-18	3.37005e-17	yes	SNRNP-G	probable small nuclear ribonucleoprotein G
AT2G23945	0.666667	4.33333	0.02	0.173333	3.11548	0.0132015	0.025008	yes	-	Eukaryotic aspartyl protease family protein
AT2G23960	47	121	2.57667	8.61	1.74051	2.27865e-09	1.55336e-08	yes	-	Class I glutamine amidotransferase-like superfamily protein
AT2G23985	49	81	3.22	6.87	1.09325	0.000941437	0.00228146	yes	-	-
AT2G24030	14	32	0.386667	1.14	1.55987	1.74589e-05	5.8721e-05	yes	-	zinc ion binding;nucleic acid binding
AT2G24120	230.667	371.667	2.73	5.61667	1.04081	3.08808e-07	1.4262e-06	yes	SCA3	DNA/RNA polymerases superfamily protein
AT2G24240	378	97.3333	9.40333	3.07667	-1.6118	1.24251e-17	2.6281e-16	yes	-	BTB/POZ domain with WD40/YVTN repeat-like protein
AT2G24280	522.333	963	7.24667	17.0267	1.23241	5.04778e-12	5.22954e-11	yes	-	alpha/beta-Hydrolases superfamily protein
AT2G24310	23	49	0.833333	2.29333	1.46048	1.17791e-05	4.0772e-05	yes	-	-
AT2G24320	1	4.66667	0.0366667	0.236667	2.69032	0.0111526	0.0214934	yes	-	alpha/beta-Hydrolases superfamily protein
AT2G24350	22.3333	40.3333	0.473333	1.06667	1.17218	0.00405946	0.00862761	yes	-	RNA binding (RRM/RBD/RNP motifs) family protein
AT2G24390	62.3333	156.333	3.19	10.1433	1.6689	1.7625e-10	1.43402e-09	yes	-	AIG2-like (avirulence induced gene) family protein
AT2G24480	0.0533333	2.66667	0.00333333	0.236667	6.14975	0.00974497	0.0190512	yes	-	Zinc finger, C3HC4 type (RING finger) family protein
AT2G24490	237.947	448.667	8.51667	20.54	1.27008	1.83474e-15	3.01125e-14	yes	RPA2	replicon protein A2
AT2G24520	130.667	260	1.86667	4.72667	1.34036	1.57191e-10	1.29097e-09	yes	HA5	H(+)-ATPase 5
AT2G24580	2773.33	498	79.6567	18.3067	-2.12143	3.17552e-50	7.43445e-48	yes	-	FAD-dependent oxidoreductase family protein
AT2G24600	137.667	288.667	2.75	7.16667	1.38187	5.5154e-07	2.43768e-06	yes	-	Ankyrin repeat family protein
AT2G24645	1.66667	11.6667	0.04	0.336667	3.07325	3.23416e-05	0.000103848	yes	-	Transcriptional factor B3 family protein
AT2G24650	170.333	346.667	2.27333	5.87667	1.37019	4.36548e-11	3.88693e-10	yes	-	DNA binding;DNA binding;sequence-specific DNA binding transcription factors
AT2G24690	131	221.667	2.32	5.02	1.11356	3.92434e-08	2.13811e-07	yes	-	Transcriptional factor B3 family protein
AT2G24700	10.3333	112.667	0.24	3.28	3.77259	2.60455e-24	1.07071e-22	yes	-	Transcriptional factor B3 family protein
AT2G24710	20.6667	2.66667	0.32	0.0566667	-2.4975	1.27253e-05	4.38816e-05	yes	GLR2.3	glutamate receptor 2.3
AT2G24762	769	1414.67	40.6767	95.13	1.2257	8.27969e-12	8.29358e-11	yes	GDU4	glutamine dumper 4
AT2G24800	21.3333	2	0.906667	0.113333	-3	6.29349e-07	2.76063e-06	yes	-	Peroxidase superfamily protein
AT2G24940	452.24	45.1433	6.65333	0.813333	-3.03216	0.0106516	0.020621	yes	MAPR2	membrane-associated progesterone binding protein 2
AT2G24970	32	60.3333	2.17667	5.28	1.27842	1.11764e-05	3.87869e-05	yes	-	-
AT2G24980	11143.1	1529.62	273.503	47.9333	-2.51246	9.01826e-22	2.95413e-20	yes	EXT6	Proline-rich extensin-like family protein
AT2G24990	296.667	483.123	7.36333	15.3767	1.06231	3.48062e-10	2.70768e-09	yes	-	Serine/threonine-protein kinase Rio1
AT2G25000	287	929.333	9.91333	40.96	2.04677	2.76804e-23	1.05931e-21	yes	WRKY60	WRKY DNA-binding protein 60
AT2G25060	528.333	866.667	27.82	57.9733	1.05927	3.99211e-09	2.60825e-08	yes	ENODL14	early nodulin-like protein 14
AT2G25090	642.667	120.333	17.5933	4.19	-2.07001	8.4545e-27	4.23257e-25	yes	CIPK16	CBL-interacting protein kinase 16
AT2G25100	150.667	289.333	5.12	12.5433	1.29271	7.71528e-12	7.7706e-11	yes	-	Polynucleotidyl transferase, ribonuclease H-like superfamily protein
AT2G25150	500	32.6667	12.8467	1.05	-3.61293	2.034e-33	1.68653e-31	yes	-	HXXXD-type acyl-transferase family protein
AT2G25160	2700	236	63.1033	6.94	-3.18471	6.19468e-62	3.36202e-59	yes	CYP82F1	cytochrome P450, family 82, subfamily F, polypeptide 1
AT2G25210	1042.67	1739.33	107.89	229.037	1.08602	1.90342e-13	2.40623e-12	yes	-	Ribosomal protein L39 family protein
AT2G25240	691.333	180	22.68	7.52333	-1.59198	2.37394e-15	3.8278e-14	yes	CCP3	Serine protease inhibitor (SERPIN) family protein
AT2G25270	215.84	494.573	4.73333	13.7633	1.5399	1.73691e-17	3.59424e-16	yes	-	-
AT2G25355	133	256.333	5.71333	14.13	1.30636	3.73741e-11	3.36536e-10	yes	-	PNAS-3 related
AT2G25410	4.65667	0	0.163333	0.001	-7.35168	0.00071437	0.00177551	yes	-	RING/U-box superfamily protein
AT2G25460	187.667	63.6667	4.35667	1.87667	-1.21505	5.11872e-06	1.8957e-05	yes	-	-
AT2G25470	1	7.33333	0.0166667	0.143333	3.10434	0.000313197	0.000834166	yes	RLP21	receptor like protein 21
AT2G25480	340.333	585.333	8.25667	18.0533	1.12863	4.17319e-14	5.75966e-13	yes	-	TPX2 (targeting protein for Xklp2) protein family
AT2G25510	99.3333	213	7.17667	20.1167	1.48701	2.22713e-07	1.05607e-06	yes	-	-
AT2G25600	6.33333	0.666667	0.0866667	0.0133333	-2.70044	0.0102701	0.019965	yes	SPIK	Shaker pollen inward K+ channel
AT2G25820	28	10.6667	1.26	0.623333	-1.01535	0.0265808	0.0469455	yes	ESE2	Integrase-type DNA-binding superfamily protein
AT2G25880	203.667	469.333	7.18667	21.0933	1.55339	1.82704e-21	5.80956e-20	yes	AUR2	ataurora2
AT2G25900	1445.67	152	36.0033	4.74333	-2.92416	6.3029e-42	8.95913e-40	yes	ATCTH	Zinc finger C-x8-C-x5-C-x3-H type family protein
AT2G25940	223.333	83.3333	5.7	2.69	-1.08336	1.05422e-06	4.46202e-06	yes	ALPHA-VPE	alpha-vacuolar processing enzyme
AT2G25964	102.667	192	6.63333	15.6633	1.23959	1.62945e-06	6.63673e-06	yes	-	-
AT2G26040	64	276.333	4.58	25.68	2.48723	3.68177e-19	9.13937e-18	yes	PYL2	PYR1-like 2
AT2G26130	1.66667	30.3333	0.0566667	1.33667	4.56	2.83715e-11	2.60983e-10	yes	-	RING/U-box protein with C6HC-type zinc finger
AT2G26180	132	292.667	3.63	10.24	1.49617	2.00402e-16	3.70116e-15	yes	IQD6	IQ-domain 6
AT2G26270	54.6667	116.667	1.48	4.07333	1.46061	2.2376e-07	1.06041e-06	yes	-	-
AT2G26310	115.333	165.333	3.00667	6.21333	1.0472	0.000203694	0.000563575	yes	FAP2	Chalcone-flavanone isomerase family protein
AT2G26330	104.333	239.333	1.35667	3.96	1.54543	3.87687e-12	4.08199e-11	yes	ER	Leucine-rich receptor-like protein kinase family protein
AT2G26400	0	6.66667	0.001	0.423333	8.72565	9.31132e-05	0.000275464	yes	ARD3	acireductone dioxygenase 3
AT2G26410	217.667	39	5.32	1.21	-2.13642	4.09182e-19	1.00943e-17	yes	Iqd4	IQ-domain 4
AT2G26420	215	53	4.21	1.31667	-1.67693	4.90836e-09	3.14324e-08	yes	PIP5K3	1-phosphatidylinositol-4-phosphate 5-kinase 3
AT2G26440	129.333	228.667	3.04333	6.91333	1.18373	3.5286e-06	1.35015e-05	yes	-	Plant invertase/pectin methylesterase inhibitor superfamily
AT2G26480	287	45.3333	8.16	1.62	-2.33258	5.96935e-15	9.13769e-14	yes	UGT76D1	UDP-glucosyl transferase 76D1
AT2G26540	110.667	181.333	3.29667	6.87667	1.0607	1.3244e-06	5.49552e-06	yes	HEMD	uroporphyrinogen-III synthase family protein
AT2G26560	97.3333	18	2.77333	0.643333	-2.10798	1.10643e-05	3.84371e-05	yes	PLA2A	phospholipase A 2A
AT2G26580	1	5	0.0533333	0.32	2.58496	0.00825691	0.0163889	yes	YAB5	plant-specific transcription factor YABBY family protein
AT2G26700	106	227.333	2.54333	6.91333	1.44266	3.55184e-12	3.77471e-11	yes	PID2	AGC (cAMP-dependent, cGMP-dependent and protein kinase C) kinase family protein
AT2G26790	24	40.3333	0.423333	0.91	1.10407	0.00975605	0.019065	yes	-	Pentatricopeptide repeat (PPR) superfamily protein
AT2G26810	108.667	246.333	4.34	12.58	1.53536	4.66187e-10	3.54089e-09	yes	-	Putative methyltransferase family protein
AT2G26820	86	23.3333	2.58	0.893333	-1.5301	1.56939e-06	6.42058e-06	yes	PP2-A3	phloem protein 2-A3
AT2G26840	64	136.667	2.73	7.43	1.44446	4.31684e-09	2.79669e-08	yes	-	-
AT2G26860	122.667	276	3.30667	9.36	1.50113	1.29536e-10	1.07669e-09	yes	-	FBD, F-box and Leucine Rich Repeat domains containing protein
AT2G26870	79	196.333	1.95667	6.23333	1.67161	1.4997e-10	1.2362e-09	yes	NPC2	non-specific phospholipase C2
AT2G26910	997.333	1677.67	9.07333	19.59	1.11041	3.37519e-11	3.06229e-10	yes	ABCG32	pleiotropic drug resistance 4
AT2G26930	159.667	319.333	5.09333	13.0233	1.35442	5.11666e-12	5.29258e-11	yes	CDPMEK	4-(cytidine 5'-phospho)-2-C-methyl-D-erithritol kinase
AT2G27000	1348.89	517.91	32.7333	15.9833	-1.03419	8.94135e-15	1.337e-13	yes	CYP705A8	cytochrome P450, family 705, subfamily A, polypeptide 8
AT2G27140	255	433	12.55	26.93	1.10153	3.07991e-10	2.413e-09	yes	-	HSP20-like chaperones superfamily protein
AT2G27220	10.3333	2.66667	0.32	0.113333	-1.4975	0.0110563	0.021318	yes	BLH5	BEL1-like homeodomain 5
AT2G27330	286.667	459	16.1633	33.0167	1.03047	2.73532e-09	1.83843e-08	yes	-	RNA-binding (RRM/RBD/RNP motifs) family protein
AT2G27340	73	222.667	2.59667	9.96333	1.93997	5.94769e-14	8.06077e-13	yes	-	N-acetylglucosaminylphosphatidylinositol de-N-acetylase family protein
AT2G27385	104	335.667	5.93	23.88	2.0097	4.15151e-11	3.70749e-10	yes	-	Pollen Ole e 1 allergen and extensin family protein
AT2G27420	3	34.3333	0.0933333	1.37	3.87564	1.65754e-12	1.84876e-11	yes	-	Cysteine proteinases superfamily protein
AT2G27470	169.333	325.333	6.55667	16.1633	1.30169	2.26597e-12	2.47876e-11	yes	NF-YB11	nuclear factor Y, subunit B11
AT2G27505	2.66667	0	0.106667	0.001	-6.73697	0.0261044	0.0462038	yes	-	FBD-like domain family protein
AT2G27535	20.6667	192.333	1.59	18.6933	3.55543	6.00179e-34	5.22167e-32	yes	-	ribosomal protein L10A family protein
AT2G27610	33.6667	53.6667	0.536667	1.09667	1.03103	0.000456471	0.00117856	yes	-	Tetratricopeptide repeat (TPR)-like superfamily protein
AT2G27630	2.33333	11.3333	0.0233333	0.143333	2.61891	6.62214e-05	0.000201731	yes	-	Ubiquitin carboxyl-terminal hydrolase-related protein
AT2G27660	1029.33	134	18.5433	3.08667	-2.58678	1.0491e-58	4.1754e-56	yes	-	Cysteine/Histidine-rich C1 domain family protein
AT2G27710	5490.67	9718.69	303.147	687.317	1.18096	8.6072e-17	1.65092e-15	yes	-	60S acidic ribosomal protein family
AT2G27740	146	56	8.15333	3.96667	-1.03946	1.88095e-05	6.29091e-05	yes	-	Family of unknown function (DUF662)
AT2G27760	94.3333	212.333	2.43	6.97667	1.52158	1.0938e-13	1.42914e-12	yes	IPT2	tRNAisopentenyltransferase 2
AT2G27775	265.667	448	15.9333	34.34	1.10784	3.5594e-11	3.22086e-10	yes	-	-
AT2G27790	57.3333	91.3333	2.28333	4.65333	1.02712	5.35093e-05	0.000166143	yes	-	RNA-binding (RRM/RBD/RNP motifs) family protein
AT2G27840	692.333	1956	32.7667	118.9	1.85945	1.14525e-30	7.83624e-29	yes	HDT4	histone deacetylase-related / HD-related
AT2G27970	336	571.333	24.4133	52.84	1.11396	5.25272e-12	5.4207e-11	yes	CKS2	CDK-subunit 2
AT2G27990	0.666667	13.6667	0.0133333	0.35	4.71425	2.72087e-05	8.84487e-05	yes	BLH8	BEL1-like homeodomain 8
AT2G28105	14.3567	23.0867	0.603333	1.21667	1.01191	0.01322	0.0250392	yes	-	-
AT2G28110	2530.67	924	65.38	30.3933	-1.10509	3.09326e-11	2.82691e-10	yes	FRA8	Exostosin family protein
AT2G28140	21.3333	53.6667	0.926667	2.94	1.66569	1.76279e-05	5.92143e-05	yes	-	Protein of unknown function (DUF1635)
AT2G28160	414.667	71.6667	14.6933	3.23333	-2.18407	1.135e-29	7.26641e-28	yes	FRU	FER-like regulator of iron uptake
AT2G28190	3175.33	1171.33	137.52	64.1933	-1.09915	1.39731e-10	1.1546e-09	yes	CSD2	copper/zinc superoxide dismutase 2
AT2G28210	19.6667	3.33333	1.11	0.25	-2.15056	3.17804e-05	0.000102101	yes	ACA2	alpha carbonic anhydrase 2
AT2G28270	98.3333	3.33333	4.82667	0.206667	-4.54565	1.35882e-22	4.86019e-21	yes	-	Cysteine/Histidine-rich C1 domain family protein
AT2G28305	74	23.3333	2.92667	1.16	-1.33513	0.00136798	0.00321308	yes	LOG1	Putative lysine decarboxylase family protein
AT2G28400	208	77.6667	11.55	5.47667	-1.07652	1.62297e-06	6.61489e-06	yes	-	Protein of unknown function, DUF584
AT2G28470	1944	710	26.7267	12.36	-1.1126	2.61259e-09	1.75991e-08	yes	BGAL8	beta-galactosidase 8
AT2G28500	1.33333	18.6667	0.0733333	1.26667	4.11042	3.65156e-08	1.99861e-07	yes	LBD11	LOB domain-containing protein 11
AT2G28560	5.33333	13.6667	0.17	0.536667	1.65849	0.00292045	0.00642058	yes	RAD51B	DNA repair (Rad51) family protein
AT2G28605	70.3333	150	3.39	9.14333	1.43143	2.19776e-07	1.04422e-06	yes	-	Photosystem II reaction center PsbP family protein
AT2G28620	322.333	680.333	4.3	11.6367	1.43627	4.5781e-20	1.25661e-18	yes	-	P-loop containing nucleoside triphosphate hydrolases superfamily protein
AT2G28670	5482.18	1992.31	149.01	68.9133	-1.11255	3.51952e-16	6.31926e-15	yes	ESB1	Disease resistance-responsive (dirigent-like protein) family protein
AT2G28690	68.6667	138	2.61333	6.73667	1.36614	4.92243e-08	2.63417e-07	yes	-	Protein of unknown function (DUF1635)
AT2G28710	76	12.3333	4.73667	0.973333	-2.28287	2.07361e-07	9.88576e-07	yes	-	C2H2-type zinc finger family protein
AT2G28900	349.667	1111.67	16.6933	67.59	2.01754	1.39987e-29	8.77399e-28	yes	OEP16-1	outer plastid envelope protein 16-1
AT2G28930	116.333	293	3.09667	9.94333	1.68301	1.81248e-18	4.20621e-17	yes	PK1B	protein kinase 1B
AT2G28950	347.667	916	10.43	34.7667	1.73697	7.49117e-18	1.62479e-16	yes	EXPA6	expansin A6
AT2G28960	367	56.3333	5.52667	1.07667	-2.35984	1.1633e-24	4.89938e-23	yes	-	Leucine-rich repeat protein kinase family protein
AT2G28990	218.333	29	3.44333	0.58	-2.56968	1.48507e-24	6.19992e-23	yes	-	Leucine-rich repeat protein kinase family protein
AT2G29000	38.3333	12.3333	0.61	0.246667	-1.30625	0.000606665	0.0015298	yes	-	Leucine-rich repeat protein kinase family protein
AT2G29120	38.3333	83.3333	0.52	1.45	1.47947	1.84813e-05	6.18632e-05	yes	GLR2.7	glutamate receptor 2.7
AT2G29130	125	2.33333	2.53333	0.06	-5.39993	1.44413e-33	1.21429e-31	yes	LAC2	laccase 2
AT2G29180	145	240	8.62	18.1767	1.07633	1.94892e-06	7.84165e-06	yes	-	-
AT2G29260	24	45.3333	0.883333	2.14	1.27658	0.000120282	0.000348079	yes	-	NAD(P)-binding Rossmann-fold superfamily protein
AT2G29310	96.3333	155.333	4.45333	9.21667	1.04936	3.85834e-05	0.000122588	yes	-	NAD(P)-binding Rossmann-fold superfamily protein
AT2G29320	192	307	6.98	14.14	1.01848	2.48049e-05	8.1087e-05	yes	-	NAD(P)-binding Rossmann-fold superfamily protein
AT2G29330	710	256.667	31.7967	14.57	-1.12587	1.23073e-11	1.19959e-10	yes	TRI	tropinone reductase
AT2G29350	0.666667	10.3333	0.0233333	0.446667	4.25873	2.27876e-07	1.07884e-06	yes	SAG13	senescence-associated gene 13
AT2G29360	91	154.667	3.78333	8.08333	1.09529	1.70117e-05	5.73219e-05	yes	-	NAD(P)-binding Rossmann-fold superfamily protein
AT2G29370	7.33333	25	0.283333	1.25333	2.1452	6.88879e-05	0.000209027	yes	-	NAD(P)-binding Rossmann-fold superfamily protein
AT2G29380	44.6667	5	1.45667	0.2	-2.8646	7.25644e-09	4.50322e-08	yes	HAI3	highly ABA-induced PP2C gene 3
AT2G29530	884.333	1817	67.39	177.303	1.39561	6.29889e-23	2.33567e-21	yes	TIM10	Tim10/DDP family zinc finger protein
AT2G29540	183.333	360.333	13.2533	33.07	1.31917	3.7333e-12	3.94824e-11	yes	RPC14	RNApolymerase 14 kDa subunit
AT2G29620	420.333	98.3333	6.80667	2.02667	-1.74784	2.35372e-15	3.80033e-14	yes	-	-
AT2G29650	245.667	380	5.48667	11.0067	1.00438	0.000587486	0.00148535	yes	PHT4;1	phosphate transporter 4;1
AT2G29670	157	704.333	3.05	17.2867	2.50278	1.95472e-39	2.33394e-37	yes	-	Tetratricopeptide repeat (TPR)-like superfamily protein
AT2G29680	54.6667	169.667	1.31333	5.21333	1.98897	7.71207e-15	1.16119e-13	yes	CDC6	cell division control 6
AT2G29710	86.6667	20.6667	2.16667	0.643333	-1.75184	7.4276e-07	3.21925e-06	yes	-	UDP-Glycosyltransferase superfamily protein
AT2G29740	934.333	317.667	23.4567	10.24	-1.19578	5.00229e-16	8.82235e-15	yes	UGT71C2	UDP-glucosyl transferase 71C2
AT2G29750	2056.67	410	43.44	11.0667	-1.9728	6.76652e-37	7.14976e-35	yes	UGT71C1	UDP-glucosyl transferase 71C1
AT2G29940	11	28.6667	0.103333	0.346667	1.74624	0.00113527	0.00271211	yes	ABCG31	pleiotropic drug resistance 3
AT2G29950	78.3333	24.3333	3.87	1.52	-1.34826	3.04154e-05	9.80717e-05	yes	ELF4-L1	ELF4-like 1
AT2G29995	449.667	171	35.98	17.44	-1.0448	1.86441e-10	1.51178e-09	yes	-	-
AT2G30080	145.333	55	5.89333	2.89333	-1.02635	7.04234e-05	0.000213226	yes	ZIP6	ZIP metal ion transporter family
AT2G30170	86	151	3.43333	7.69333	1.164	2.35149e-05	7.7187e-05	yes	PBCP	Protein phosphatase 2C family protein
[truncated: 4,057 more rows]
