# Supplementary material for: The Arabidopsis ARF3-AIP1/2-SAP18 module specifies the root stem cell niche in response to auxin
Source: Plant Cell. 2026 Apr 10;38(5):koag108. doi: 10.1093/plcell/koag108 (PMC13221652; doi:10.1093/plcell/koag108)
Supplement: koag108_Supplementary_Data [file koag108_supplementary_data.zip › Supplementary Data Set 2.xlsx]

## Sheet: Sheet1
Potential ARF3 interacting proteins identified by Y2H screening.
Gene ID	Symbols	Description
AT3G61470	LHCA2 (photosystem I light harvesting complex gene 2) (Primary Symbol)	Encodes a component of the light harvesting antenna complex of photosystem I.
AT1G29930	CAB1 (chlorophyll A/B binding protein 1) (Primary Symbol), AB140, LHCB1.3 (LIGHT-HARVESTING CHLOROPHYLL A/B-PROTEIN 1.3), CAB140 (CHLOROPHYLL A/B PROTEIN 140)	Subunit of light-harvesting complex II (LHCII),which absorbs light and transfers energy to the photosynthetic reaction center.
AT2G45640	SAP18 (SIN3 ASSOCIATED POLYPEPTIDE P18) (Primary Symbol), ATSAP18 (SIN3 ASSOCIATED POLYPEPTIDE 18)	Involved in the regulation of salt stress. Expression of AtSAP18 is induced by NaCl, cold, drought, ABA, and ethylene treatment. AtSAP18 and HDA19 associate with ERF3 and ERF4 both in vitro and in vivo.
AT3G54890	LHCA1 (photosystem I light harvesting complex gene 1) (Primary Symbol)	Encodes a component of the light harvesting complex associated with photosystem I.
AT1G29910	CAB3 (CHLOROPHYLL A/B BINDING PROTEIN 3) (Primary Symbol), AB180, LHCB1.2 (LIGHT HARVESTING CHLOROPHYLL A/B BINDING PROTEIN 1.2)	member of Chlorophyll a/b-binding protein family
AT2G05100	LHCB2.1 (PHOTOSYSTEM II LIGHT HARVESTING COMPLEX GENE 2.1) (Primary Symbol), LHCB2 (LIGHT-HARVESTING CHLOROPHYLL B-BINDING 2)	Lhcb2.1 protein encoding a subunit of the light harvesting complex II. Member of a gene family with high degree of sequence similarity. Initially LHCB2.3 was considered as a separate gene but appears to be an allele of LHCB2.1.
AT5G10820		Major facilitator superfamily protein;(source:Araport11)
AT5G08415	LIP1 (LIPOYL SYNTHASE 1) (Primary Symbol)	Lipoyl synthase; plays a crucial role in phosphate homeostasis.
AT3G10160	DFC (DHFS-FPGS HOMOLOG C) (Primary Symbol), FPGS2 (folylpolyglutamate synthetase 2), ATDFC (A. THALIANA DHFS-FPGS HOMOLOG C)	Encodes a protein with tetrahydrofolylpolyglutamate synthase activity that is located in the mitochondrial matrix. One of the three folylpolyglutamate synthetase isoforms (FPGSs): FPGS1 (At5g05980, plastidic), FPGS2 (At3g10160, mitochondrial) and FPGS3 (At3g55630, cytosolic).
AT4G24440		transcription initiation factor IIA gamma chain / TFIIA-gamma (TFIIA-S);(source:Araport11)
AT3G43720	LTPG2 (GLYCOSYLPHOSPHATIDYLINOSITOL-ANCHORED LIPID PROTEIN TRANSFER 2) (Primary Symbol)	Bifunctional inhibitor/lipid-transfer protein/seed storage 2S albumin superfamily protein;(source:Araport11)
AT5G11340	NAA50 (N-TERMINAL ACETYLTRANSFERASE 50) (Primary Symbol)	Encodes an N-terminal acetyltransferase involved in plant development and the suppression of stress responses, potentially through the regulation of ER stress.
AT1G76110		HMG (high mobility group) box protein with ARID/BRIGHT DNA-binding domain-containing protein;(source:Araport11)
AT3G60530	GATA4 (GATA TRANSCRIPTION FACTOR 4) (Primary Symbol)	Encodes a member of the GATA factor family of zinc finger transcription factors.
AT3G15190	PRPS20 (PLASTID RIBOSOMAL PROTEIN S20) (Primary Symbol), BS20C (RIBOSOMAL PROTEIN BS20C)	chloroplast 30S ribosomal protein S20;(source:Araport11)
AT4G03260	MASP1 (MICROTUBULE ASSOCIATED STRESS PROTEIN 1) (Primary Symbol)	MASP1 overexpression promotes growth during drought and promotes microtubule stability and recovery after stress as well as microtubule bundling.MASP1 growth promotion and microtubule stabilization activities are dependent upon serine 670 phosphorylation. MASP1 binds microtubules;this activity is not affected by MASP1 phosphorylation status.MASP1 protein levels are induced by drought post-transcr…
AT3G52150	PSRP2 (plastid-specific ribosomal protein 2) (Primary Symbol), CS22 (RIBOSOMAL PROTEIN CS22), CP29C	RNA-binding (RRM/RBD/RNP motifs) family protein;(source:Araport11)
AT1G31330	PSAF (photosystem I subunit F) (Primary Symbol)	Encodes subunit F of photosystem I. Recruited by PBF8 into PSI core subcomplex I. Its integration facilitates PsaA, PsaB, PsaE, and PsaF assembly.
AT4G25740	ES10Z (RIBOSOMAL PROTEIN ES10Z) (Primary Symbol)	RNA binding Plectin/S10 domain-containing protein;(source:Araport11)
AT3G12780	PGK1 (PHOSPHOGLYCERATE KINASE 1) (Primary Symbol), PGKP1	PGK1 was localized exclusively in the chloroplasts of photosynthetic tissues and is the photosynthetic isoform. The pgk1.1 knock-down mutant displayed reduced growth, lower photosynthetic capacity and starch content. Expression studies in PGK mutants showed that PGK1 and PGK3 were down-regulated in pgk3.2 and pgk1.1, respectively. These results indicate that the down-regulation of photosynthetic …
AT5G47110	LIL3:2 (light-harvesting-like 3:2) (Primary Symbol)	Encodes a light-harvesting-like protein that is involved in chlorophyll and tocopherol biosynthesis anchoring geranylgeranyl reductase in the thylakoid membrane.
AT1G02780	EL19X (RIBOSOMAL PROTEIN EL19X), emb2386 (embryo defective 2386)	Ribosomal protein L19e family protein;(source:Araport11)
AT4G15520		tRNA/rRNA methyltransferase (SpoU) family protein;(source:Araport11)
AT5G21090	EXLRR13 (Primary Symbol)	Extracellular Leucine-rich repeat (LRR)-containing protein.
AT2G02390	GSTZ1 (glutathione S-transferase zeta 1) (Primary Symbol), GST18 (GLUTATHIONE S-TRANSFERASE 18), ATGSTZ1 (glutathione S-transferase zeta 1), ATMAAI, MAAI (MALEYLACETOACETATE ISOMERASE)	Encodes glutathione transferase belonging to the zeta class of GSTs. Naming convention according to Wagner et al. (2002). The protein undergoes spontaneous thiolation following treatment with the oxidant tert-butylhydroperoxide. It functions in vitro as a maleylacetoacetate isomerase and is likely to be involved in tyrosine catabolism.
AT4G12800	RALFL24 (ralf-like 24) (Primary Symbol), PSAL (photosystem I subunit L)	Encodes subunit L of photosystem I reaction center.
AT4G25100	FSD1 (FE SUPEROXIDE DISMUTASE 1) (Primary Symbol)	Fe-superoxide dismutase; knock-out mutants are oxidative stress-hypersensitive.
AT1G73660	SIS8 (SUGAR INSENSITIVE 8) (Primary Symbol), M3Kdelta6	Encodes a protein with similarity to MAPKKKs. May function as a negative regulator of salt tolerance.
AT4G01850	SAM-2 (S-ADENOSYLMETHIONINE SYNTHETASE 2) (Primary Symbol), AtSAM2, SAMS2, SAM2 (S-ADENOSYLMETHIONINE SYNTHETASE 2), MAT2	Encodes an S-adenosylmethionine synthase that catalyzes the formation of S-adenosylmethionine from methionine and ATP. Functions in ethylene biosynthetic pathway.
AT1G27400	UL22Z (RIBOSOMAL PROTEIN UL22Z) (Primary Symbol)	Ribosomal protein L22p/L17e family protein;(source:Araport11)
AT5G22430		Pollen Ole e 1 allergen and extensin family protein;(source:Araport11)
AT3G49940	LBD38 (LOB DOMAIN-CONTAINING PROTEIN 38) (Primary Symbol)	LOB domain-containing protein 38;(source:Araport11)
AT2G41630	TFIIB1 (TRANSCRIPTION FACTOR IIB 1) (Primary Symbol), ATTFIIB1, TFIIB (transcription factor IIB)	Encodes a transcription factor, TFIIB1, that plays important roles in pollen tube growth, guidance, and reception as well as endosperm development and is partially functionally different from AtTFIIB2 and AtTFIIB3/AtpBRP2.
AT5G06370	PSE1 (PB-SENSITIVE1) (Primary Symbol)	PSE1 is a single copy gene that is induced in response to lead and confers increased tolerance to lead when overexpressed. It is localized to the cytoplasm. The protein has an NC domain. PSE1 appears to regulate tolerance via a GSH dependent phytochelatin synthesis pathway.
AT2G25570	ISE3 (Primary Symbol)	SEL1-like repeat protein involved in plasmodesmata-mediated intercellular transport.
AT5G62690	TUB2 (TUBULIN BETA CHAIN 2) (Primary Symbol)	encodes tubulin beta-2/beta-3 chain
AT1G30230	EEF-1BB1 (EUKARYOTIC ELONGATION FACTOR 1B BETA 1) (Primary Symbol), EF1BB (ELONGATION FACTOR 1B BETA)	Encodes a guanine nucleotide exchange factor that plays an important role in translation elongation. It is localized in the plasma membrane and cytosol. Mutants display ectopic lignin deposition as well as cell expansion defects
AT4G35860	GB2 (GTP-binding 2) (Primary Symbol), ATRABB1B, ATRAB2C, ATGB2 (GTP-BINDING 2)	GTP-binding protein ATGB2
AT1G72030	GNAT10 (GCN5-related N-acetyltransferase 10) (Primary Symbol), SNAT6	A dark-induced and highly-expressed melatonin synthetase encoding serotonin N-acetyltransferase.
AT1G70830	MLP28 (MLP-LIKE PROTEIN 28) (Primary Symbol)	MLP-like protein 28;(source:Araport11)
AT2G45960	PIP1B (plasma membrane intrinsic protein 1B) (Primary Symbol), PIP1;2 (NAMED PLASMA MEMBRANE INTRINSIC PROTEIN 1;2), ATHH2, TMP-A (TRANSMEMBRANE PROTEIN A)	a member of the plasma membrane intrinsic protein subfamily PIP1. localizes to the plasma membrane and exhibits water transport activity in Xenopus oocyte. expressed ubiquitously and protein level decreases slightly during leaf development. Involved redundantly with PIP1;1/3/4/5 in hydraulics and carbon fixation, regulates the expression of related genes that affect plant growth and development.
AT5G40730	AGP24 (ARABINOGALACTAN PROTEIN 24) (Primary Symbol), ATAGP24 (ARABIDOPSIS THALIANA ARABINOGALACTAN PROTEIN 24)	Encodes an arabinogalactan-protein (AGP24).
AT4G17390	EL15Y (RIBOSOMAL PROTEIN EL15Y) (Primary Symbol)	Ribosomal protein L23/L15e family protein;(source:Araport11)
AT3G02540	RAD23C (RADIATION SENSITIVE23C) (Primary Symbol), RAD23-3 (PUTATIVE DNA REPAIR PROTEIN RAD23-3)	Encodes a member of the RADIATION SENSITIVE23 (RAD23) family: AT1G16190(RAD23A), AT1G79650(RAD23B), AT3G02540(RAD23C), AT5G38470(RAD23D). RAD23 proteins play an essential role in the cell cycle, morphology, and fertility of plants through their delivery of UPS (ubiquitin/26S proteasome system) substrates to the 26S proteasome.
AT5G59450		GRAS family transcription factor;(source:Araport11)
AT5G44210	ERF9 (ERF DOMAIN PROTEIN 9) (Primary Symbol), ATERF-9 (ERF DOMAIN PROTEIN- 9), ATERF9 (ERF DOMAIN PROTEIN 9)	encodes a member of the ERF (ethylene response factor) subfamily B-1 of ERF/AP2 transcription factor family (ATERF-9). The protein contains one AP2 domain. There are 15 members in this subfamily including ATERF-3, ATERF-4, ATERF-7, and leafy petiole.
AT1G49480	RTV1 (related to vernalization1 1) (Primary Symbol)	Encodes a nuclear-localized DNA-binding protein that interacts with ITN1 at the PM and nuclei in vivo and may regulate ITN's subcellular localization.
AT4G39260	RBGA6 (RNA-BINDING GLYCINE-RICH PROTEIN A6) (Primary Symbol), GR-RBP8 (glycine-rich RNA-binding protein 8), CCR1 (cold, circadian rhythm, and RNA binding 1), GRP8, ATGRP8 (GLYCINE-RICH PROTEIN 8)	Encodes a glycine-rich protein with RNA binding domain at the N-terminus. Protein is structurally similar to proteins induced by stress in other plants. Gene expression is induced by cold. Transcript undergoes circadian oscillations that is depressed by overexpression of AtGRP7. A substrate of the type III effector HopU1 (mono-ADP-ribosyltransferase).
AT3G63310	BIL4 (BRZ-INSENSITIVE-LONG HYPOCOTYLS 4) (Primary Symbol), LFG2 (LIFEGUARD 2), GAAP2, ATLFG2	Mediates cell elongation in brassinosteroid signaling.
AT1G20330	SMT2 (STEROL METHYLTRANSFERASE 2) (Primary Symbol), CVP1 (COTYLEDON VASCULAR PATTERN 1), FRL1 (FRILL1)	Encodes a sterol-C24-methyltransferases involved in sterol biosynthesis. Mutants display altered sterol composition, serrated petals and sepals and altered cotyledon vascular patterning as well as ectopic endoreduplication. This suggests that suppression of endoreduplication is important for petal morphogenesis and that normal sterol composition is required for this suppression.
AT3G47470	LHCA4 (LIGHT-HARVESTING CHLOROPHYLL-PROTEIN COMPLEX I SUBUNIT A4) (Primary Symbol), CAB4	Encodes a chlorophyll a/b-binding protein that is more similar to the PSI Cab proteins than the PSII cab proteins. The predicted protein is about 20 amino acids shorter than most known Cab proteins.
AT5G66570	PSBO1 (PS II OXYGEN-EVOLVING COMPLEX 1) (Primary Symbol), OEE33 (OXYGEN EVOLVING ENHANCER PROTEIN 33), PSBO-1 (PS II OXYGEN-EVOLVING COMPLEX 1), OEE1 (33 KDA OXYGEN EVOLVING POLYPEPTIDE 1), MSP-1 (MANGANESE-STABILIZING PROTEIN 1), OE33 (OXYGEN EVOLVING COMPLEX 33 KILODALTON PROTEIN)	Encodes a protein which is an extrinsic subunit of photosystem II and which has been proposed to play a central role in stabilization of the catalytic manganese cluster. In <i>Arabidopsis thaliana</i> the PsbO proteins are encoded by two genes: <i>psbO1</i> and <i>psbO2</i>. PsbO1 is the major isoform in the wild-type. In plsp1-1 mutant plastids, the nonmature form of the protein localizes in the…
AT1G75460		ATP-dependent protease La (LON) domain protein;(source:Araport11)
AT4G04850	KEA3 (K+ efflux antiporter 3) (Primary Symbol), ATKEA3	Encodes a potassium efflux antiporter; has three splice forms KEA3.1, KEA3.2, and KEA3.3, KEA3.2 is the most abundant splice form in all plant organs (silique, flower, leaf and root). KEA3.1 and KEA3.3 are minor variants that can be found in flowers and in leaves. KEA3 is localized to the thylakoid membrane and enriched in the stromal lamellae. It allows proton efflux from the thylakoid lumen by …
AT3G62290	ARFA1E (ADP-ribosylation factor A1E) (Primary Symbol), ATARFA1E (ADP-ribosylation factor A1E)	A member of ARF GTPase family. A thaliana has 21 members of this family, known to be essential for vesicle coating and uncoating and functions in GTP-binding. The gene is shown to play a role in cell division, cell expansion and cellulose production using antisense construct.
