# Supplementary material for: The Arabidopsis ARF3-AIP1/2-SAP18 module specifies the root stem cell niche in response to auxin
Source: Plant Cell. 2026 Apr 10;38(5):koag108. doi: 10.1093/plcell/koag108 (PMC13221652; doi:10.1093/plcell/koag108)
Supplement: koag108_Supplementary_Data [file koag108_supplementary_data.zip › Supplementary Data Set 3.xlsx]

## Sheet: Sheet1
Primer sequences used in this study.
Primer	Sequence
arf3-2-LP	TGCATAGATGTCCCTTCCTTG
arf3-2-RP	GCACACCTGTGTTTTATATGCC
aip1-LP	TTCGTTAGTGCACACAACTCG
aip1-RP	TCTTGGCGAATCAACTTGTTC
hda19-LP	ACTCTCTTCCTTGTCTGCGTG
hda19-RP	ACCAGACAATGAATCAGCACC
wox5-1-LP	ATCTCATAAACCATGCATCGG
wox5-1-RP	TCGCTGGTTCCGATATACAAC
Cas9-F	CACCATCTACCACCTGAGAA
Cas9-R	CGAAGTTGCTCTTGAAGTTG
LBb1.3	ATTTTGCCGATTTCGGAAC
ARF3-pGBKT7-F	aagtcgactgatgggtggtttaatcgatct
ARF3-pGBKT7-R	ggctgcagctagagagcaatgtctagc
AIP1-pGADT7-F	aaGAATTCATGGCGTCTCGAAACTATCGGTG
AIP1-pGADT7-R	aaATCGATTCAGGTGCAGTTAGTGTCGTAGC
SAP18-pGADT7-F	AAGAATTCATGGCTGAAGCAGCGAGAAG
SAP18-pGADT7-R	AAGGATCCCTAGTAAATTGCCACATCCA
AIP1-pGADT7-F	aaGAATTCATGGCGTCTCGAAACTATCGGTG
AIP1-pGADT7-R	aaGTCGACTCAGGTGCAGTTAGTGTCGTAGC
ARF3(DBD)-pGBKT7-F	AACATATGATGGGTGGTTTAATCGATCTGAACG
ARF3(DBD)-pGBKT7-R	AAGGATCCCTATCTTCTAACTCCCAGTCGC
ARF3(mr)-pGBKT7-F	AACATATGATGGCTTCTCAAATCGAAGGCACC
ARF3(mr)-pGBKT7-R	AAGTCGACCTAGAGAGCAATGTCTAGCAACATGT
ARF3(mr)-pGADT7-F	AACATATGATGGCTTCTCAAATCGAAGGCACC
ARF3(mr)-pGADT7-R	AACCCGGGCTAGAGAGCAATGTCTAGCAACATGT
AIP2-pGBKT7-F	AACATATGATGGTGGCGCAAAACAGTCG
AIP2-pGBKT7-R	GGGTCGACTTAAGTGCAATTGGTGTCAT
ARF1-pGBKT7-F	AAGAATTCATGGCAGCTTCCAATCATTCATCTGG
ARF1-pGBKT7-R	AAGGATCCTCATCTTGATCCCGCCATAGATGATG
ARF2-pGBKT7-F	AACATATGGAGTTTTGACTACCTCTGGTTAAGCCC
ARF2-pGBKT7-R	AAGGATCCAATGTGAATCGACAAGATAATTAAAAAAGGG
ARF4-pGBKT7-F	aacccggggatggaatttgacttgaatac
ARF4-pGBKT7-R	aagtcgactcaaaccctagtgattgtag
ARF16-pGBKT7-F	GGGAATTCATGATAAATGTGATGAATCCAATG
ARF16-pGBKT7-R	AAGTCGACTTATACTACAACGCTCTCACTTCC
ARF18-pGBKT7-F	AAGAATTCATGGCGAGTGTTGAAGGTGATG
ARF18-pGBKT7-R	AAGGATCCTCACCCCCTACTACGATTTTCG
ARF3-YFPn-F	CACCATGGGTGGTTTAATCGATCT
ARF3-YFPn-R	GAGAGCAATGTCTAGCAACATGTC
AIP1-YFPc-F	CACCATGGCGTCTCGAAACTATCG
AIP1-YFPc-R	GGTGCAGTTAGTGTCGTAGCTTGC
ARF3-pET28a-F	aaGAGCTCatgggtggtttaatcgat
ARF3-pET28a-R	aactcgaggagagcaatgtctagcaaca
AIP1-PGEX4T-1-F	AAGAATTCATGGCGTCTCGAAACTATCGG
AIP1-PGEX4T-1-R	AACTCGAGGGTGCAGTTAGTGTCGTAGCT
SAP18-PGEX4T-1-F	AAGGATCCATGGCTGAAGCAGCGAGAAG
SAP18-PGEX4T-1-R	AAGCGGCCGCCTAGTAAATTGCCACATCCA
SAP18-pET28a-F	AAGGATCCATGGCTGAAGCAGCGAGAAG
SAP18-pET28a-R	AAGTCGACGTAAATTGCCACATCCAGAT
ARF3(DBD)-pET28a-F	AAGGATCCATGGGTGGTTTAATCGATCTGAACG
ARF3(DBD)-pET28a-R	AACTCGAGTCTTCTAACTCCCAGTCGCAGTTTG
ARF3(mr)-pET28a-F	AAGAGCTCATGGCTTCTCAAATCGAAGGCACC
ARF3(mr)-pET28a-R	AACTCGAGGAGAGCAATGTCTAGCAACATGTC
ARF3-genomicGFP-F	CACCATCTCTCGTTTACTTTGATGC
ARF3-genomicGFP-R	GAGAGCAATGTCTAGCAACAT
AIP1-genomicFlag-F	CACCtggctaatggcattatattac
AIP1-genomicFlag-R	GGTGCAGTTAGTGTCGTAGCT
AIP1-CDSGFP-F	CACCATGGCGTCTCGAAACTATCG
AIP1-CDSGFP-R	GGTGCAGTTAGTGTCGTAGCTTGC
ARF3-genomicGFP3-F	AAGGTACCATCTCTCGTTTACTTTGATGC
ARF3-genomicGFP3-R	AAGGGCCCGAGAGCAATGTCTAGCAACAT
AIP1-promoter-F	GGGAATTCgtgtttttggacataatgatt
AIP1-promoter-R	AAGGTACCgtgagctttcggaggtttaag
SAP18-genomicGFP-F	CACCctttctctctccttctcttgattc
SAP18-genomicGFP-R	GTAAATTGCCACATCCAGATAATC
SAP18-CDSFlag-F	CACCATGGCTGAAGCAGCGAGAAG
SAP18-CDSFlag-R	GTAAATTGCCACATCCAGAT
ARF3-promoter-F	GGAAGCTTatctctcgtttactttgatgccg
ARF3-promoter-R	GGGGATCCtaaagagagagaaacagagataa
ARF3-CDSDBD-F	GGTCTAGAATGGGTGGTTTAATCGATCT
ARF3-CDSDBD-R	AAGGATCCTCTTCTAACTCCCAGTCGCA
SAP18- CDS-F	AAGGATCCATGGCTGAAGCAGCGAGAAG
SAP18- CDS-R	AACTCGAGGTAAATTGCCACATCCAGA
RT-WOX5-F	GTGGCAACAATAACGGAGG
RT-WOX5-R	TCTTGACAATCTTCTTCGCTT
WOX5-1-F	TTCGTAATAAACAACTCA
WOX5-1-R	GAGAAATGAATTGATGAAA
WOX5-2-F	TGGAATAGTTGAAGCATTGAAGTT
WOX5-2-R	TCAGAAAGCCTTGGTGGTAA
WOX5-3-F	CAACTTATTATTGATTACAGATTA
WOX5-3-R	CAATGCTTCAACTATTCC
WOX5-4-F	AATTTCCTGTCTACACTTG
WOX5-4-R	GATATGAATGAAGATGATAAGATT
WOX5-5-F	CTGAGGCATGTATGAGTTG
WOX5-5-R	TGAGACAGCAGCAATAGTA
WOX5-6-F	TTTATTCACATTGTCATTT
WOX5-6-R	AACTTATTGATGTCTATATG
WOX5-7-F	GATGATTCCAAGTAACATAAGC
WOX5-7-R	CTCTTCACTAGACAACATAACA
WOX5-8-F	GGCATCCAATACGAGAGT
WOX5-8-R	AGCACCCAATTAGTCATCA
ARF3-WOX5-EMSA-F	gatatctcaaatccacgacatgctatctttaactttttaatgtacaac
ARF3-WOX5-EMSA-R	gttgtacattaaaaagttaaagatagcatgtcgtggatttgagatatc
WOX5-P1-F	CTATTGCTGCTGTCTCATT
WOX5-P1-R	GTCACCAAGAACTCCTTC
WOX5-P2-F	CTGAGGCATGTATGAGTTG
WOX5-P2-R	TGAGACAGCAGCAATAGTA
WOX5-P3-F	AATCCTCACTATTAAGACATT
WOX5-P3-R	TTAAGCGTACAACTCATAC
WOX5-P4-F	TCTCTAAACCGAATTAAATCC
WOX5-P4-R	CGTGGCTTATGTTACTTG
WOX5-P5-F	CCAGTACCAGTAATTGATGAC
WOX5-P5-R	TTGGATTTAATTCGGTTTAGAGA
WOX5-P6-F	GGCATCCAATACGAGAGT
WOX5-P6-R	AGCACCCAATTAGTCATCA
