# Supplementary material for: The Arabidopsis ARF3-AIP1/2-SAP18 module specifies the root stem cell niche in response to auxin
Source: Plant Cell. 2026 Apr 10;38(5):koag108. doi: 10.1093/plcell/koag108 (PMC13221652; doi:10.1093/plcell/koag108)
Supplement: koag108_Supplementary_Data [file koag108_supplementary_data.zip › Supplementary File S1.fasta]

> Arabidopsis_thaliana_AIP1
MASRNYRWELFAASLTLTLALIHLVEANSEGDALYALRRSLTDPDHVLQSWDPTLVNPCTWFHVTCNQDNRVTRVDLGNSNLSGHLAPELGKLEHLQYLELYKNNIQGTIPSELGNLKNLISLDLYNNNLTGIVPTSLGKLKSLVFLRLNDNRLTGPIPRALTAIPSLKVVDVSSNDLCGTIPTNGPFAHIPLQNFENNPRLEGPELLGLASYDTNCTZ

> Treubia_lacunose_AIP1
AVVLFALIPLATSNAEGDALYALRRSLVDPENVLQSWDPTLVNPCTWFHVTCDHRNHVTRVDLGNANLSGSLVPALGVLQ
NLQYLELYKNKITGKIPEELGKLKNLVSLDLYMNNFTGEIPRSLGSLKSLVFLRLNNNRLVGRIPRELTAISSLKVVDVS
NNDLCGTIPTSGSFSRFPVKNFENNPRLNGPELQGSVSYETAC
> Timmia_austriaca_AIP1
MEKSNGALVVFALLIAAFLPFTLANSEGDALYALRRSLTDPSNVLQSWDPTLVNPCTWFHVTCDNQNRVIRVDLGNARLS
GSLVPELGVLQNLQYLELYKNSLTGHIPSELGKLKSLVSLDLYHNNFTGSIPRSLGKLTSLAFLRLNSNKLTGRIPRELT
SITTLKAVDMSNNDLCGTIPVTGSFSHLQAKSFENNPRLNGPELEGFVPYEMSCH
> Tetraphis_pellucida_AIP1
MEKPNGGLVVFALLIAALIPVSLANSEGDALYALRRSLTDPSNVLQSWDPTLVNPCTWFHVTCDGQNRVIRVDLGNARLS
GSLVPELGVLQNLQYLELYKNSLTGHIPEELGKLKSLVSLDLYHNNFTGSIPRSLGKLTSLVFLRLNSNQLTGRIPRELT
SITTLKAVDLSNNNLCGTIPVSGSFSHLSDKSFENNPRLNGPELEGFVPYEMSCH
> Sphaerocarpos_texanus_AIP1
LLLAGLLVLAQVPYIVADYQGNALFTLRRSLNDPQNVLHSWDPTLVNPCTWFHVTCNPSNQVIRLDLGNAQLSGSLVPEL
GELHSLQYLELSKNKLEGNIPKELGKLKNLVSLDLYNNNFTGEIPSSLGELKSLVFLRVNNNELRGRIPYELTGLPDLKV
VDFSSNKLCGTIPTTGSFSKFSLKSFENNPSLRGPELLGAPYESACH
> Anthoceros_agrestis_A_AIP1
LACALWVPGSKANLEGDALHALRRSLVDPGNVLQSWDPTLVDPCTWFHVTCDRRNHVTRVDLGNAKLSGSLVPDLKHLQY
LQYLELYKNNIGGQIPEELGECKNLVSLDLYMNNFTGPIPKSLANLQSLAFVRLNDNQLNGPIPRELASIKSLKFVNLAN
NDFCGYIPSTGSFERLSLKGFENNPRLKGPELLG
> Phaeomegaceros_coriaceus_AIP1
LACTAWLPRSKGNLEGDALHALRRNLVDPGNVLQSWDPTLVDPCTWFHVTCDSHNHVTRVDLGNAKLSGSLVPDLKHLQH
LQYLELYKNSLSGEIPEELGECKNLVSLDLYLNNFTGRIPKTLGNLQSLAFLRLNNNQLQGRIPRELSTIRSLKVVDLAN
NNLCGSIPTSGSLGRLPAKSFENNPRLSGPELQG
> Marchantia_polymorpha_AIP1
GAMVVGFLLLAELPYIVADYQGDALFALRRNLKDPANVLQSWDPTLVNPCTWFHVTCNSGNQVIRVDLGNAGLSGSLVPE
LGNLHSLQYLELSKNKLDGTIPQELGKLKNLVSLDLYYNNFTGEIPSSLGELKSLVFLRVNNNKLSGRIPNELTRLPNLK
VVDFSSNNFCGTFPTSGSFARFSSKSFENNPSLNGPELLGAPYDSTCH

> Anemia_tomentosa_AIP1
MASRAFWMLLALVFSTLPFTTCNIEGDALHAFRRSLSDPDNVLQSWDPTLVNPCTWFHVTCNKNNQVTRVDLGNSNLSGH
LVPELGNLQQLQYLELYKNKISGKLPSELGNLKNLVSLDLYNNSLTGDIPSSLGNLKSLVFLRLNNNKLTGRIPRSLVGI
GTLKVVDFSSNNLCGTIPTSGAFEHVSLKSFENNPRLDGPELLGSVAYESGC
> Woodsia_scopulina_AIP1
MDIKILFGLVLFGCSFVKLVSCNSEGDALHTFRRSLLDPDNVLQSWDPTLVNPCTWFHVTCNQDNLVTRVDLGNSRLSGH
LVPELGNLQHLQYLELYKNKISGKIPEELGKLKNLVSLDLYNNNLTGSIPESIGNLESLIFMRLNNNQLSGQIPRALTTI
KSLKVIDLSSNNLCGTIPVSGPFDHFPMKSFESNPRLNGPELLGSVAYESGC
> Tmesipteris_parva_AIP1
VVVTALPFALSNSEGDALHAFRGSLSDPGNVLQSWDPTLVNPCTWFHVTCNNDNYVTRLDLGNSNLSGHLVPDLGNLQHL
QYLELYKNKISGKIPEELGKLKNVVSLDLYNNNITGEIPESLGNLKSLVFLRLNNNQLIGQIPRSLTAVSTLKVIDVSYN
DLCGTIPTNGPFQHFPLTSFQNNSRLNGPELLGSVAYDSGC
> Sticherus_lobatus_AIP1
WFHITCNQDNAVTRVDLGNLKLSGRLVPSLANLHHLKYLELYKNKIIGEIPKSLVSLDLYGNNLTGPIPESLGKLKSLIF
LRLNDNQLTGQIPRVLTTMDSLKVIDLSDNDLCGTIPISGSFEHFSLKSFENNPRLNGPELMGSVAYNSGCS

> Austrotaxus_spicata_AIP1
MACSLWKWKLTAVMMVMGLSARPCFSSNSEGDALHAFRRSLSDPENVLQSWDPTLVNPCTWFHITCNQDNHVTRVDLGNS
NLSGRLVPDLGKLEHLQYLELYKNRIEGSIPEEFGNLKSLISLDLYNNNLTGHVPRSLGKLKSLVFLRLNNNWLTGKIPK
ELTEIPTLKVADVSSNNLCGTIPTSGPFEHFPLKNFERNPRLRGPELQGGAAYDSGC
> Cycas_micholitzii_AIP1
VVLLALTVGPSVSSNSEGDALHALRRSLVDPDNVLQSWDPTLVNPCTWFHVSCDQNNHVTRVDLGNSNLSGHLVPELGKL
KHLQYLELYKNNIQGSMLEELGNLKNLVSLDLYNNNLTGEIPRSLGNLKSLVFLRLNNNRLTGQIPRELTSIQSLKVVDI
SNNNLCGTIPTAGPFEHFPLNNFENNPRLKGPELQGLASYDSGC
> Dioon_edule_AIP1
LKFAVLAVFMGLIAAPCASSNSEGDALHAFRRSLSDPDNVLQSWDPTLVNPCTWFHITCNQNNRVTRVDLGNSNLSGRLV
PELGRLEHLQYLELYKNNIQGNIPEEFGNLKNLISMDLYNNNVTGEIPRSLGNLKSLVFLRLNNNWLAGQIPRELTAISS
LKVVDVSNNNLCGTIPTTGPFERFPLKNFENNPRLKGPELQGLAAYDSGC
> Ginkgo_biloba_AIP1
FVKFLLFAVVLGFTTIPTISSNSEGDALHAFRTNLLDPDNVLQSWDPTLVNPCTWFHVTCDQNNHVTRVDLGNSNLSGHL
VPELGKLEHLQYLELYKNNIRGNILEELGNLKSLISMDLYNNNLTGEIPRSLGNLKSLVFLRINNNRLTGQIPRELTLIP
SLKVVDISNNNLCGTIPTSGPFEHFPLKNFENNPRLKGPKLQGLASYDSGC
> Stangeria_eriopus_AIP1
LKFAVLVVFMGLIAAPCALSNSEGDALHAFRRSLSDPDNVLQSWDPTLVNPCTWFHITCNQNNRVTRVDLGNSNLSGRLV
PELGRLEHLQYLELYKNNIQGNIPDEFGNLKNLISMDLYNNNVTGEIPRSLGNLKSLVFLRLNNNWLTGQIPRELTAIST
LKVADVSNNNLCGTIPTTGPFERFPLKNFENNPNLKGPELQGLAAYDSGC
> Acmopyle_pancheri_AIP1
LFMGLSATIPCSSSNSEGDALHAFRRSLSDPDNVLQSWDPTLVNPCTWFHITCNQDNHVTRVDLGNSNLFGHLVPELGKL
EHLQYLELYKNRIEGSIPEEFGNLKSLISLDLYNNNLTGEIPRSLGKLKSLVFLRLNNNGLAGQIPRELTAISSLKVADV
SNNNLCGTIPTTGPFVRFPLKNFENNPRLRGPELQGGAVYDSGC
> Abies_lasiocarpa_AIP1
MTVVSLWKILVLVAAVSFFSAPGVSPNSEGDALHAFRRSLLDPYNVLQSWDPTLVNPCTWFHVNCDQNNRVIRVDLGNSN
LSGRLVPELGKLKNLQYLELYKNNITGNIVKELGKLKNLISLDLYNNNLTGEIPRSLGKLKSLVFLRINNNMLTGRIPRE
LTLLPNLKVVDISNNSLCGSIPTSGAFQHIPLKNFENNPRLKGPELQGLVSYDTGC
> Welwitschia_mirabilis_AIP1
WQVGAFALIMALSLNSKAEGNSEGNALYAFRKSLSDPFRVLESWDPTLVNPCTWFHVTCDQNNHVTRIDLGKSKLSGRLV
PELGRLKHLQYLELYNNNIEGSIPKEFGNLKSLISLDLYNNNITGKIPASLKSLKSLVFLRLNNNNLSGPIPKQIAEIPT
LEVLDVANNDLCGSIPSTGAFQRFPMTSFENNPRLLGPQLLGGAPYDAGC
> Gnetum_montanum_AIP1
MAAANSEGDALHALRRSLSDTSNVLQSWDPTLVNPCTWFHITCNVENRVVRIDLGNSNLSGKLVPELGRLEHLQYLELYS
NHLEGGIPAGLGKLKNLVSLDLYNNNLTGGIPASLKHLKSLVFLRLNNNRLTGKIPRQLGDIKTLKLLDVSHNDLCGTIP
TTGAFERFTMKSFQNNPRLKGPELLGGISYDTGC
> Ephedra_sinica_AIP1
AIAALLAISGSWVSSNTEGDALHAFRASLADPGNVLQSWDPTLVNPCTWFHVTCDFHVTCDENNHVIRLDLGNSNLSGQL
SPDLGKLQHLQYLELYRNNITGSILKELGNLKNLVSLDLYDNNFSGEIPRSLGNLKSLIFLRLNNNKLNGRIPRELTTLP
NLKVIDISNNDLCGMIPASGVFDRFPLKNFANNPRLMGPELQGLVSYDVGC

> Cochlearea_officinalis_AIP1
MASRNCVWELLAASLTLTLALIHLADANPDGDALNALRRSLSDPDNVLQSWDPNLVNPCTWFHVTCNQHNLVTRLDLGNA
NLSGHLSPELGKLQHLQYLELYKNNIQGTIPSEFGNFKNLISLDLYNNNLTGNVPTSLGKLKSLVFLRLNDNQLSGPIPR
ELTAIPSLKVVDVSSNNLCGTIPTSGPFAHIPLQNFENNPRLEGPELLGLASYDT
> Salix_eriocephala_AIP1
MATQTWLWTSLTVALTFILTVVNGNSEGDALFTLRKSLSDPDNVLQSWDPTLVNPCTWFHITCNQDNRVTRLDLGNSNLS
GHLVPELGKLEHLQYLELYKNNIQGIIPGELGSLKSLISLDLYNNNISGTIPTSLGRLKSLVFLRLNDNRLTGPIPRELS
NVSSLKVVDVSNNDLCGTIPTSGPFEHIPLNNFENNPRLEGPELLGLASYDTNCS
> Lathyrus_sativus_AIP1
MAPIFTSLYLFGIPLVLTLTLTLIHFAHANSEGDALYTLKRSLTDPDNILQSWDPTLVSPCTWFHVTCNQDNRVTRVDLG
NSNLSGHLVPELGKLEHLQYLELYKNNIEGTIPPELGNLKSLVSLDLYNNNISGTIPSSLGKLKNLVFLRLNDNRLTGPI
PRELIAISSLKVVDVSANNLCGTIPTSGPFEHIPLNNFENNPRLEGPELLGLVSYDTNCS
> Croton_tiglium_AIP1
PWTFSVSLTLTLALTLVSVAYGNSEGDALYTLRRSLTDPDNVLQSWDPTLVNPCTWFHITCNQDNRVTRVDLGNSNLSGH
LVPEIGKLEHLQYLELYKNNIQGSIPNELGNLKSLISLDLYNNNISGTIPPSLGKLKSLVFLRLNDNQLTGPVPRELVGI
SSLKVVDVSNNDLCGTIPASGPFERIPLNNFENNPRLEGPELLGLASYDTNCS
> Chelidonium_majus_AIP1
LTLTLTLILLPFTSANSEGDALYTLRRSLSDPDNVLQSWDPTLVNPCTWFHITCDQDNRVTRVDLGNSNLSGHLVPELGK
LEHLQYLELYKNNIQGKIPVELGNLKSLISLDLYNNNISGIVPPSLGKLKSLVFLRLNDNHLTGQIPRELISISSLKVVD
VSNNNLCGTIPTTGPFEHIPLNNFENNPRLEGPELQGLATYDTNCS
> Aloe_vera_AIP1
LLLSPFASSNSEGDALYALRRSLSDPDKVLESWDPTLVNPCTWFHITCNQDNRVTRVDLGNSNLFGHLVPELGKLEHLQY
LELYKNNLQGTIPAELGNLKSLISLDLYNNNISGTIPPSLGKLKSLVFLRLNDNQLSGQIPRELVGISSLKVVDVSSNNL
CGTIPTSGPFGHIPLSNFENNPRLEGPQLLGLATYDINC
> Allium_sativum_AIP1
LFSMAAILSPLVSSNSEGDALVAFRRSLSDPDNVLQSWDPTLVNPCTWFHITCNQDNQVTRVDLGNSNLSGHLVPELGKL
EHLQYLEIYKNNLQGAIPAELGNLKSLISLDLYNNNISGTIPPSLGKLKSLVFLRLNNNQLTGRIPRELTSIPGLKVVDV
SFNNLCGTIPTSGPFQHIPLVNFENNPRLTGPELLGLATYDTNC
> Juncus_inflexus_AIP1
KTSLVTLLSTFFAISLICWADLVTSNSEGDALYALRRSVSDPNNVLQSWDPTLVNPCTWFHITCNQDNRVTRVDLGNSNL
TGHLVPDLGRLEHLQYLELYKNNIQGTIPTELGNLKSLISLDLYNNNLTGIIPQELGNLKSIVFLRLNDNRLNGRIPRDL
AKVSSLKVVDVSNNDLCGTIPTSGPFEHIPLNNFEGNPRLEGPELQGLVAYDMNC
> Serenoa_repens_AIP1
MAVALGVAARTLALAVAVVLLAARVATNSEGDALFALRRSLSDPDNVLESWDPTLVNPCTWFHITCNQDGRVTRVDLGNS
NLSGHLVPELGKLEHLQYLELYKNNIQGTIPAELGNLKSLISLDLYSNNISGTIPPTIGKLKSLVFLRLNDNQLTGPIPR
ELVGISSLKVVDVSSNNLCGTIPTSGGPFEHIPLNNFENNPRLEGPELQGLATYDTNC
> Aristida_stricta_AIP1
SMAWAAALAALLVAAAALSAASVASASNSEGDALYALRRALADPRGVLQSWDPTLVNPCTWFHVTCNRDSRVTRVDLGNS
NLSGHLVPELGRLEHLQYLELYKNNIQGTIPTELGNLKSLISLDLYNNNITGAIPKELGKLKSLVFLRLNDNNLTGPIPR
ELTKISTLKVIDVSNNDLCGTIPTTGPFGHIPLNNFDNNPRLEGPELQGLATYDTNC
> Akebia_trifoliata_AIP1
VVALTLTLTLTLIIVPLASANSDGDALYTLRKSLSDPDNVLQSWDPNLVNPCTWFHITCDQDNRVTRVDLGNSNLSGHLV
PDLGKLERLQYLELYKNNIQGTIPVELGNLKNLISLDLYNNNISGTIPPALGKLKSLIFLRLNDNQLAGRIPRELAGISS
LKVVDVSSNNLCGTIPTSGPFEHIPLNNFENNPRLEGPELRGLATYDTNCS
> Ximenia_americana_AIP1
YTLRRSLSDPDNVLQSWDPTLVNPCTWFHITCNQDNRVTRVDLGNSNLSGHLVPELGKLEHLQYLELYKNNIQGTIPTEL
GNLKSLISLDLYNNNISGIIPSSVGKLKSLVFLRLNDNRLSGQIPRELIGLTSLKVVDVSNNNLCGTIPTTGPFEHIPLN
NFENNPRLEGPELLGLASYDTNCS
> Anemone_hupenhensis_AIP1
LLLVFHLLHFASANSEGDALYTLRRSLSDPDNVLQSWDPTLVNPCTWFHITCDQDNRVTRVDLGNSNLSGHLVPELGKLD
RLQYLELYRNNIQGAIPVELGNLKSLISLDLYNNNISGIIPPQLGKLKSLVFLRLNDNQLNGKIPRELADISSLKVVDVS
SNNLCGTVPTSGPFEHIPLNNFENNPRLEGPELLGLATYDTN
> Portulaca_grandiflora_AIP1
ASANSEGDALYALRKSLSDPDNVLESWDPNLVSPCTWFHITCNGDNHVTRVDLGNSNLSGHLVPDLGKLVHLQYLELYKN
NIQGTIPPELGNLKNLISLDLYNNNITGSIPPELGNLKSLVFLRLNGNNLSGRIPRELTKVSSLKVVDVSSNNLCGTIPT
TGPFEHIPLENFENNPKLEGPELLGLVSYDTNC
> Lophophora_williamsii_AIP1
LLLLCAALLMVTVIRASGNSEGDALYALRKSLSDPDNVLESWDPNLVSPCTWFHITCNGDGHVTRVDLGNSNLSGHLVPD
LGKLEHLQYLELYKNNIQGTIPPELGHLKNLISLDLYNNISGTIPPELAKLNSLVFLRLNDNKLTGRIPRELTKISSLKV
VDVSSNNLCGTIPTTGPFEHIPLENFENNPRLEGPELLGLVSYDTNC
> Helenium_autumnale_AIP1
ALYALRRSLNDPDQVLQSWDPNLVNPCTWFHITCNQDNRVTRVDLGNSKLSGHLVPELGKLEYLQYLELYKNSIQGPIPT
EIGNLKNLISLDLYNNNITGNIPPTLGQLKSLVFLRLNDNHLTGRIPRELAGISSLKVVDVSNNDLCGTIPTTGPFERIP
MNNFENNPRLEGPELRGLASYDTNCS
> Avena_fatua_AIP1
AAGALGLALVAALVLALAGANSEGDALSALRRSLRDPGGVLQSWDPTLVNPCTWFHVTCDRDNRVTRLDLGNLNLSGHLV
PELGKLEHLQYLELYKNKIEGTIPSELGDLKNLISLDLYKNNVSGTIPPTLGKLKSLVFLRLNGNRLTGPIPRELAGISS
LKVVDVSGNDLCGTIPTTGPFEHIPLSNFEKNPRLEGPELQGLAVPT
> Colchicum_autumnale_AIP1
CNQDNRVTRVDLGNSNLAGHLVRDLGKLDHLQYLELYKNNIRGTIPTELGNLKSLISLDLYNNNISGTIPPSLGNLKSLV
FLRLNDNKLSGRIPRELVKISSLKVVDVSNNHLCGTIPTAGAFQHIPLNNFENNPRLEGPELLGLASYDTKC
