# Supplementary material for: The Arabidopsis ARF3-AIP1/2-SAP18 module specifies the root stem cell niche in response to auxin
Source: Plant Cell. 2026 Apr 10;38(5):koag108. doi: 10.1093/plcell/koag108 (PMC13221652; doi:10.1093/plcell/koag108)
Supplement: koag108_Supplementary_Data [file koag108_supplementary_data.zip › Supplementary File S2.nwk]

((((((((((Akebia_trifoliata_AIP1:0.07420178,Anemone_hupenhensis_AIP1:0.07529641)0.4670:0.02934031,Chelidonium_majus_AIP1:0.03310083)0.4460:0.02667460,Ximenia_americana_AIP1:0.03135207)0.1600:0.01629594,(Lathyrus_sativus_AIP1:0.09220687,Croton_tiglium_AIP1:0.06848559)0.2170:0.01721847)0.0920:0.02914467,(Salix_eriocephala_AIP1:0.08588488,(Arabidopsis_thaliana_AIP1:0.04383650,Cochlearea_officinalis_AIP1:0.08449633)0.9990:0.11060671)0.1310:0.02399573)0.0410:0.03572384,(((Aloe_vera_AIP1:0.06009365,Serenoa_repens_AIP1:0.08245162)0.3380:0.01879949,Allium_sativum_AIP1:0.11255096)0.4220:0.03871776,(Colchicum_autumnale_AIP1:0.07705630,(Juncus_inflexus_AIP1:0.16364549,(Portulaca_grandiflora_AIP1:0.04763738,Lophophora_williamsii_AIP1:0.04167776)0.9890:0.07959790)0.2650:0.01642942)0.2040:0.03311644)0.0210:0.00657829)0.0300:0.02009583,(Helenium_autumnale_AIP1:0.08924793,(Aristida_stricta_AIP1:0.12989842,Avena_fatua_AIP1:0.14068603)0.4480:0.03754881)0.1200:0.02432276)0.9820:0.11839034,((Dioon_edule_AIP1:0.00549909,Stangeria_eriopus_AIP1:0.03401802)0.8820:0.03648869,((Austrotaxus_spicata_AIP1:0.10541399,Acmopyle_pancheri_AIP1:0.03505516)0.7470:0.03458548,(Welwitschia_mirabilis_AIP1:0.23501724,Gnetum_montanum_AIP1:0.18105457)0.9240:0.12783702)0.3640:0.04006822)0.4530:0.07624819)0.2380:0.00565084,(Ginkgo_biloba_AIP1:0.08249400,(Cycas_micholitzii_AIP1:0.06975055,(Abies_lasiocarpa_AIP1:0.12213097,Ephedra_sinica_AIP1:0.19505313)0.8140:0.08452363)0.4800:0.01241128)0.6330:0.05636429)0.6480:0.07075149,(Tmesipteris_parva_AIP1:0.13616086,(Anemia_tomentosa_AIP1:0.16399282,(Woodsia_scopulina_AIP1:0.11125771,Sticherus_lobatus_AIP1:0.18464970)0.9040:0.08005347)0.2910:0.01361683)0.7520:0.05082619,(Treubia_lacunose_AIP1:0.07765188,((Sphaerocarpos_texanus_AIP1:0.11836602,Marchantia_polymorpha_AIP1:0.10240808)1.0000:0.21573277,((Timmia_austriaca_AIP1:0.05857251,Tetraphis_pellucida_AIP1:0.01689831)0.9990:0.12754196,(Anthoceros_agrestis_A_AIP1:0.16185045,Phaeomegaceros_coriaceus_AIP1:0.07156338)0.9990:0.16890656)0.5860:0.05094786)0.5180:0.07709714)0.8350:0.11945550);
