# Supplementary material for: The Arabidopsis ARF3-AIP1/2-SAP18 module specifies the root stem cell niche in response to auxin
Source: Plant Cell. 2026 Apr 10;38(5):koag108. doi: 10.1093/plcell/koag108 (PMC13221652; doi:10.1093/plcell/koag108)
Supplement: koag108_Supplementary_Data [file koag108_supplementary_data.zip › Supplementary File S3.fasta]

> Arabidopsis_thaliana_AIP2
MVAQNSRRELLAASLILTLALIRLTEANSEGDALHALRRSLSDPDNVVQSWDPTLVNPCTWFHVTCNQHHQVTRLDLGNSNLSGHLVPELGKLEHLQYLYGIITLLPFDYLKTFTLSVTHITFCFESYSELYKNEIQGTIPSELGNLKSLISLDLYNNNLTGKIPSSLGKLKSLVFLRLNENRLTGPIPRELTVISSLKVVDVSGNDLCGTIPVEGPFEHIPMQNFENNLRLEGPELLGLASYDTNCTZ

> Treubia_lacunose_AIP2
AVVLFALIPLATSNAEGDALYALRRSLVDPENVLQSWDPTLVNPCTWFHVTCDHRNHVTRVDLGNANLSGSLVPALGVLQ
NLQYLELYKNKITGKIPEELGKLKNLVSLDLYMNNFTGEIPRSLGSLKSLVFLRLNNNRLVGRIPRELTAISSLKVVDVS
NNDLCGTIPTSGSFSRFPVKNFENNPRLNGPELQGSVSYETAC
> Timmia_austriaca_AIP2
MEKSNGALVVFALLIAAFLPFTLANSEGDALYALRRSLTDPSNVLQSWDPTLVNPCTWFHVTCDNQNRVIRVDLGNARLS
GSLVPELGVLQNLQYLELYKNSLTGHIPSELGKLKSLVSLDLYHNNFTGSIPRSLGKLTSLAFLRLNSNKLTGRIPRELT
SITTLKAVDMSNNDLCGTIPVTGSFSHLQAKSFENNPRLNGPELEGFVPYEMSCH
> Tetraphis_pellucida_AIP2
MEKPNGGLVVFALLIAALIPVSLANSEGDALYALRRSLTDPSNVLQSWDPTLVNPCTWFHVTCDGQNRVIRVDLGNARLS
GSLVPELGVLQNLQYLELYKNSLTGHIPEELGKLKSLVSLDLYHNNFTGSIPRSLGKLTSLVFLRLNSNQLTGRIPRELT
SITTLKAVDLSNNNLCGTIPVSGSFSHLSDKSFENNPRLNGPELEGFVPYEMSCH
> Phaeomegaceros_coriaceus_AIP2
LACTAWLPRSKGNLEGDALHALRRNLVDPGNVLQSWDPTLVDPCTWFHVTCDSHNHVTRVDLGNAKLSGSLVPDLKHLQH
LQYLELYKNSLSGEIPEELGECKNLVSLDLYLNNFTGRIPKTLGNLQSLAFLRLNNNQLQGRIPRELSTIRSLKVVDLAN
NNLCGSIPTSGSLGRLPAKSFENNPRLSGPELQG
> Anthoceros_agrestis_A_AIP2
LACALWVPGSKANLEGDALHALRRSLVDPGNVLQSWDPTLVDPCTWFHVTCDRRNHVTRVDLGNAKLSGSLVPDLKHLQY
LQYLELYKNNIGGQIPEELGECKNLVSLDLYMNNFTGPIPKSLANLQSLAFVRLNDNQLNGPIPRELASIKSLKFVNLAN
NDFCGYIPSTGSFERLSLKGFENNPRLKGPELLG
> Sphaerocarpos_texanus_AIP2
LLLAGLLVLAQVPYIVADYQGNALFTLRRSLNDPQNVLHSWDPTLVNPCTWFHVTCNPSNQVIRLDLGNAQLSGSLVPEL
GELHSLQYLELSKNKLEGNIPKELGKLKNLVSLDLYNNNFTGEIPSSLGELKSLVFLRVNNNELRGRIPYELTGLPDLKV
VDFSSNKLCGTIPTTGSFSKFSLKSFENNPSLRGPELLGAPYESACH
> Marchantia_polymorpha_AIP2
GAMVVGFLLLAELPYIVADYQGDALFALRRNLKDPANVLQSWDPTLVNPCTWFHVTCNSGNQVIRVDLGNAGLSGSLVPE
LGNLHSLQYLELSKNKLDGTIPQELGKLKNLVSLDLYYNNFTGEIPSSLGELKSLVFLRVNNNKLSGRIPNELTRLPNLK
VVDFSSNNFCGTFPTSGSFARFSSKSFENNPSLNGPELLGAPYDSTCH

> Anemia_tomentosa_AIP2
MASRAFWMLLALVFSTLPFTTCNIEGDALHAFRRSLSDPDNVLQSWDPTLVNPCTWFHVTCNKNNQVTRVDLGNSNLSGH
LVPELGNLQQLQYLELYKNKISGKLPSELGNLKNLVSLDLYNNSLTGDIPSSLGNLKSLVFLRLNNNKLTGRIPRSLVGI
GTLKVVDFSSNNLCGTIPTSGAFEHVSLKSFENNPRLDGPELLGSVAYESGC
> Woodsia_scopulina_AIP2
MDIKILFGLVLFGCSFVKLVSCNSEGDALHTFRRSLLDPDNVLQSWDPTLVNPCTWFHVTCNQDNLVTRVDLGNSRLSGH
LVPELGNLQHLQYLELYKNKISGKIPEELGKLKNLVSLDLYNNNLTGSIPESIGNLESLIFMRLNNNQLSGQIPRALTTI
KSLKVIDLSSNNLCGTIPVSGPFDHFPMKSFESNPRLNGPELLGSVAYESGC
> Tmesipteris_parva_AIP2
VVVTALPFALSNSEGDALHAFRGSLSDPGNVLQSWDPTLVNPCTWFHVTCNNDNYVTRLDLGNSNLSGHLVPDLGNLQHL
QYLELYKNKISGKIPEELGKLKNVVSLDLYNNNITGEIPESLGNLKSLVFLRLNNNQLIGQIPRSLTAVSTLKVIDVSYN
DLCGTIPTNGPFQHFPLTSFQNNSRLNGPELLGSVAYDSGC
> Sticherus_lobatus_AIP2
WFHITCNQDNAVTRVDLGNLKLSGRLVPSLANLHHLKYLELYKNKIIGEIPKSLVSLDLYGNNLTGPIPESLGKLKSLIF
LRLNDNQLTGQIPRVLTTMDSLKVIDLSDNDLCGTIPISGSFEHFSLKSFENNPRLNGPELMGSVAYNSGCS

> Cycas_micholitzii_AIP2
LKITVLAVFMGLIAAPCASSNSEGDALHAFRRSLSDPDNVLQSWDPTLVNPCTWFHITCNQNNRVTRVDLGNSNLSGHLV
PELGRLEHLQYLELYKNNIQGSIPEEFGNLKNLISMDLYNNNITGEIPRSLGNLKSLVFLRLNNNWLTGQIPRELAAVSS
LKVVDVSNNNLCGTIPTIGPFERFPLKNFENNPRLKGPELQGLASYDSGC
> Dioon_edule_AIP2
LKFAVLAVFMGLIAAPCASSNSEGDALHAFRRSLSDPDNVLQSWDPTLVNPCTWFHITCNQNNRVTRVDLGNSNLSGRLV
PELGRLEHLQYLELYKNNIQGNIPEEFGNLKNLISMDLYNNNVTGEIPRSLGNLKSLVFLRLNNNWLAGQIPRELTAISS
LKVVDVSNNNLCGTIPTTGPFERFPLKNFENNPRLKGPELQGLAAYDSGC
> Ginkgo_biloba_AIP2
FVKFLLFAVVLGFTTIPTISSNSEGDALHAFRTNLLDPDNVLQSWDPTLVNPCTWFHVTCDQNNHVTRVDLGNSNLSGHL
VPELGKLEHLQYLELYKNNIRGNILEELGNLKSLISMDLYNNNLTGEIPRSLGNLKSLVFLRINNNRLTGQIPRELTLIP
SLKVVDISNNNLCGTIPTSGPFEHFPLKNFENNPRLKGPKLQGLASYDSGC
> Acmopyle_pancheri_AIP2
LFMGLSATIPCSSSNSEGDALHAFRRSLSDPDNVLQSWDPTLVNPCTWFHITCNQDNHVTRVDLGNSNLFGHLVPELGKL
EHLQYLELYKNRIEGSIPEEFGNLKSLISLDLYNNNLTGEIPRSLGKLKSLVFLRLNNNGLAGQIPRELTAISSLKVADV
SNNNLCGTIPTTGPFVRFPLKNFENNPRLRGPELQGGAVYDSGC
> Stangeria_eriopus_AIP2
LKFAVLVVFMGLIAAPCALSNSEGDALHAFRRSLSDPDNVLQSWDPTLVNPCTWFHITCNQNNRVTRVDLGNSNLSGRLV
PELGRLEHLQYLELYKNNIQGNIPDEFGNLKNLISMDLYNNNVTGEIPRSLGNLKSLVFLRLNNNWLTGQIPRELTAIST
LKVADVSNNNLCGTIPTTGPFERFPLKNFENNPNLKGPELQGLAAYDSGC
> Austrotaxus_spicata_AIP2
MACSLWKWKLTAVMMVMGLSARPCFSSNSEGDALHAFRRSLSDPENVLQSWDPTLVNPCTWFHITCNQDNHVTRVDLGNS
NLSGRLVPDLGKLEHLQYLELYKNRIEGSIPEEFGNLKSLISLDLYNNNLTGHVPRSLGKLKSLVFLRLNNNWLTGKIPK
ELTEIPTLKVADVSSNNLCGTIPTSGPFEHFPLKNFERNPRLRGPELQGGAAYDSGC
> Abies_lasiocarpa_AIP2
VVMGLSVVPSVSSNSEGDALHAFRRSLSDPLNVLQSWDPTLVNPCTWFHITCNQDNRVTRIDLGNSNLSGSLVPELGRLE
HLQYLELYKNRIEGSIPEEFGNLKSLISMDLYNNNITGEIPRSLGNLKSLVFLRLNNNWLTGQIPRELTKISNLKVADVS
NNDLCGTIPTTGPFERFPMTNFENNPRLRGPELQGGAAYDSGC
> Gnetum_montanum_AIP2
MAAANSEGDALHALRRSLSDTSNVLQSWDPTLVNPCTWFHITCNVENRVVRIDLGNSNLSGKLVPELGRLEHLQYLELYS
NHLEGGIPAGLGKLKNLVSLDLYNNNLTGGIPASLKHLKSLVFLRLNNNRLTGKIPRQLGDIKTLKLLDVSHNDLCGTIP
TTGAFERFTMKSFQNNPRLKGPELLGGISYDTGC
> Welwitschia_mirabilis_AIP2
MVASNSEGDALTAFRKGLSDPLNVLQSWDPTLVNPCTWFHITCDQNNHVTRIDLGNSKLSGRLVPELGRLGHLQYLELYG
NNIEGSIPSELGNLKSLISLDLYNNNITGEIPKSLKNLKSLVFLRLNNNHLIGQIPRELAEIPTLKVFDVANNDLCGSIP
TIGAFERFPMKSFENNPRLKGPELLGGAAYDSGC
> Ephedra_sinica_AIP2
AIAALLAISGSWVSSNTEGDALHAFRASLADPGNVLQSWDPTLVNPCTWFHVTCDFHVTCDENNHVIRLDLGNSNLSGQL
SPDLGKLQHLQYLELYRNNITGSILKELGNLKNLVSLDLYDNNFSGEIPRSLGNLKSLIFLRLNNNKLNGRIPRELTTLP
NLKVIDISNNDLCGMIPASGVFDRFPLKNFANNPRLMGPELQGLVSYDVGC

> Salix_eriocephala_AIP2
MATQTWLWTSLTVALTFILTVVNGNSEGDALFTLRKSLSDPDNVLQSWDPTLVNPCTWFHITCNQDNRVTRLDLGNSNLS
GHLVPELGKLEHLQYLELYKNNIQGIIPGELGSLKSLISLDLYNNNISGTIPTSLGRLKSLVFLRLNDNRLTGPIPRELS
NVSSLKVVDVSNNDLCGTIPTSGPFEHIPLNNFENNPRLEGPELLGLASYDTNCS
> Lathyrus_sativus_AIP2
MAPIFTSLYLFGIPLVLTLTLTLIHFAHANSEGDALYTLKRSLTDPDNILQSWDPTLVSPCTWFHVTCNQDNRVTRVDLG
NSNLSGHLVPELGKLEHLQYLELYKNNIEGTIPPELGNLKSLVSLDLYNNNISGTIPSSLGKLKNLVFLRLNDNRLTGPI
PRELIAISSLKVVDVSANNLCGTIPTSGPFEHIPLNNFENNPRLEGPELLGLVSYDTNCS
> Cochlearea_officinalis_AIP2
MASRNCVWELLAASLTLTLALIHLADANPDGDALNALRRSLSDPDNVLQSWDPNLVNPCTWFHVTCNQHNLVTRLDLGNA
NLSGHLSPELGKLQHLQYLELYKNNIQGTIPSEFGNFKNLISLDLYNNNLTGNVPTSLGKLKSLVFLRLNDNQLSGPIPR
ELTAIPSLKVVDVSSNNLCGTIPTSGPFAHIPLQNFENNPRLEGPELLGLASYDT
> Croton_tiglium_AIP2
PWTFSVSLTLTLALTLVSVAYGNSEGDALYTLRRSLTDPDNVLQSWDPTLVNPCTWFHITCNQDNRVTRVDLGNSNLSGH
LVPEIGKLEHLQYLELYKNNIQGSIPNELGNLKSLISLDLYNNNISGTIPPSLGKLKSLVFLRLNDNQLTGPVPRELVGI
SSLKVVDVSNNDLCGTIPASGPFERIPLNNFENNPRLEGPELLGLASYDTNCS
> Chelidonium_majus_AIP2
LTLTLTLILLPFTSANSEGDALYTLRRSLSDPDNVLQSWDPTLVNPCTWFHITCDQDNRVTRVDLGNSNLSGHLVPELGK
LEHLQYLELYKNNIQGKIPVELGNLKSLISLDLYNNNISGIVPPSLGKLKSLVFLRLNDNHLTGQIPRELISISSLKVVD
VSNNNLCGTIPTTGPFEHIPLNNFENNPRLEGPELQGLATYDTNCS
> Akebia_trifoliata_AIP2
LILSLNIFSFASANSEGDALYTLRRNLFDPDNVLQSWDPTLVNPCTWFHITCDQQNRVTRVDLGNSNLSGHLVPELAKLE
HLQYLELYKNNIHGTIPVELGNLKRLISLDLYNNNISGIIPPALGKLKSLIFLRLNDNQLTGRIPRELAGISSLKVVDVS
NNNLCGTIPTTGPFEHIPLNNFENNARLEGPELRGLAAYDTNCS
> Serenoa_repens_AIP2
MAVALGVAARTLALAVAVVLLAARVATNSEGDALFALRRSLSDPDNVLESWDPTLVNPCTWFHITCNQDGRVTRVDLGNS
NLSGHLVPELGKLEHLQYLELYKNNIQGTIPAELGNLKSLISLDLYSNNISGTIPPTIGKLKSLVFLRLNDNQLTGPIPR
ELVGISSLKVVDVSSNNLCGTIPTSGGPFEHIPLNNFENNPRLEGPELQGLATYDTNC
> Allium_sativum_AIP2
LFSMAAILSPLVSSNSEGDALVAFRRSLSDPDNVLQSWDPTLVNPCTWFHITCNQDNQVTRVDLGNSNLSGHLVPELGKL
EHLQYLEIYKNNLQGAIPAELGNLKSLISLDLYNNNISGTIPPSLGKLKSLVFLRLNNNQLTGRIPRELTSIPGLKVVDV
SFNNLCGTIPTSGPFQHIPLVNFENNPRLTGPELLGLATYDTNC
> Aristida_stricta_AIP2
SMAWAAALAALLVAAAALSAASVASASNSEGDALYALRRALADPRGVLQSWDPTLVNPCTWFHVTCNRDSRVTRVDLGNS
NLSGHLVPELGRLEHLQYLELYKNNIQGTIPTELGNLKSLISLDLYNNNITGAIPKELGKLKSLVFLRLNDNNLTGPIPR
ELTKISTLKVIDVSNNDLCGTIPTTGPFGHIPLNNFDNNPRLEGPELQGLATYDTNC
> Aloe_vera_AIP2
LLLSPFASSNSEGDALYALRRSLSDPDKVLESWDPTLVNPCTWFHITCNQDNRVTRVDLGNSNLFGHLVPELGKLEHLQY
LELYKNNLQGTIPAELGNLKSLISLDLYNNNISGTIPPSLGKLKSLVFLRLNDNQLSGQIPRELVGISSLKVVDVSSNNL
CGTIPTSGPFGHIPLSNFENNPRLEGPQLLGLATYDINC
> Juncus_inflexus_AIP2
KTSLVTLLSTFFAISLICWADLVTSNSEGDALYALRRSVSDPNNVLQSWDPTLVNPCTWFHITCNQDNRVTRVDLGNSNL
TGHLVPDLGRLEHLQYLELYKNNIQGTIPTELGNLKSLISLDLYNNNLTGIIPQELGNLKSIVFLRLNDNRLNGRIPRDL
AKVSSLKVVDVSNNDLCGTIPTSGPFEHIPLNNFEGNPRLEGPELQGLVAYDMNC
> Ximenia_americana_AIP2
YTLRRSLSDPDNVLQSWDPTLVNPCTWFHITCNQDNRVTRVDLGNSNLSGHLVPELGKLEHLQYLELYKNNIQGTIPTEL
GNLKSLISLDLYNNNISGIIPSSVGKLKSLVFLRLNDNRLSGQIPRELIGLTSLKVVDVSNNNLCGTIPTTGPFEHIPLN
NFENNPRLEGPELLGLASYDTNCS
> Anemone_hupenhensis_AIP2
LLLVFHLLHFASANSEGDALYTLRRSLSDPDNVLQSWDPTLVNPCTWFHITCDQDNRVTRVDLGNSNLSGHLVPELGKLD
RLQYLELYRNNIQGAIPVELGNLKSLISLDLYNNNISGIIPPQLGKLKSLVFLRLNDNQLNGKIPRELADISSLKVVDVS
SNNLCGTVPTSGPFEHIPLNNFENNPRLEGPELLGLATYDTN
> Portulaca_grandiflora_AIP2
ASANSEGDALYALRKSLSDPDNVLESWDPNLVSPCTWFHITCNGDNHVTRVDLGNSNLSGHLVPDLGKLVHLQYLELYKN
NIQGTIPPELGNLKNLISLDLYNNNITGSIPPELGNLKSLVFLRLNGNNLSGRIPRELTKVSSLKVVDVSSNNLCGTIPT
TGPFEHIPLENFENNPKLEGPELLGLVSYDTNC
> Helenium_autumnale_AIP2
PLITLLLATAAFTSTVTANSEGDALYALRRSFNDPDKVLQSWDPNLVNPCTWFHVTCDQDNHVTRLDLGNSKLSGHLVPE
LGKLEHLQYGPIPAEIGNLKNLISLDLYNNNITGNIPSTLGKLKSLVFLRLNDNHLTGRIPRELIGVSSLKVVDVSSNDL
CGTIPTTGPFEHIPLNNFENNPRLEGPELLGLASYDTNC
> Lophophora_williamsii_AIP2
LLLLCAALLMVTVIRASGNSEGDALYALRKSLSDPDNVLESWDPNLVSPCTWFHITCNGDGHVTRVDLGNSNLSGHLVPD
LGKLEHLQYLELYKNNIQGTIPPELGHLKNLISLDLYNNISGTIPPELAKLNSLVFLRLNDNKLTGRIPRELTKISSLKV
VDVSSNNLCGTIPTTGPFEHIPLENFENNPRLEGPELLGLVSYDTNC
> Avena_fatua_AIP2
AAGALGLALVAALVLALAGANSEGDALSALRRSLRDPGGVLQSWDPTLVNPCTWFHVTCDRDNRVTRLDLGNLNLSGHLV
PELGKLEHLQYLELYKNKIEGTIPSELGDLKNLISLDLYKNNVSGTIPPTLGKLKSLVFLRLNGNRLTGPIPRELAGISS
LKVVDVSGNDLCGTIPTTGPFEHIPLSNFEKNPRLEGPELQGLAVPT
> Colchicum_autumnale_AIP2
CNQDNRVTRVDLGNSNLAGHLVRDLGKLDHLQYLELYKNNIRGTIPTELGNLKSLISLDLYNNNISGTIPPSLGNLKSLV
FLRLNDNKLSGRIPRELVKISSLKVVDVSNNHLCGTIPTAGAFQHIPLNNFENNPRLEGPELLGLASYDTKC
