# Supplementary material for: The Arabidopsis ARF3-AIP1/2-SAP18 module specifies the root stem cell niche in response to auxin
Source: Plant Cell. 2026 Apr 10;38(5):koag108. doi: 10.1093/plcell/koag108 (PMC13221652; doi:10.1093/plcell/koag108)
Supplement: koag108_Supplementary_Data [file koag108_supplementary_data.zip › Supplementary File S4.nwk]

((((((((((((Akebia_trifoliata_AIP2:0.07951793,Anemone_hupenhensis_AIP2:0.08794046)0.5120:0.01867458,Chelidonium_majus_AIP2:0.03795802)0.5620:0.02069471,Ximenia_americana_AIP2:0.02817747)0.3100:0.01681264,Lathyrus_sativus_AIP2:0.09800564)0.1040:0.00718057,(Salix_eriocephala_AIP2:0.10082229,Croton_tiglium_AIP2:0.05745838)0.5690:0.01900459)0.3290:0.03504459,((Juncus_inflexus_AIP2:0.16111021,Colchicum_autumnale_AIP2:0.06869956)0.1690:0.04607212,(Serenoa_repens_AIP2:0.08066782,(Allium_sativum_AIP2:0.11607080,Aloe_vera_AIP2:0.05510506)0.3380:0.02226062)0.4140:0.03544808)0.0220:0.02165733)0.0310:0.03037397,(Aristida_stricta_AIP2:0.13344500,Avena_fatua_AIP2:0.14427251)0.3710:0.04125131)0.0620:0.01735579,(Helenium_autumnale_AIP2:0.15061472,(Portulaca_grandiflora_AIP2:0.04019005,Lophophora_williamsii_AIP2:0.04618345)0.9900:0.09756383)0.1270:0.02084273)0.3240:0.05361684,(Arabidopsis_thaliana_AIP2:0.08565870,Cochlearea_officinalis_AIP2:0.10161648)0.9640:0.04464890)0.9810:0.11752024,(Ginkgo_biloba_AIP2:0.10690053,(((Dioon_edule_AIP2:0.00476544,Stangeria_eriopus_AIP2:0.03500681)0.7680:0.01724725,Cycas_micholitzii_AIP2:0.02214557)0.6530:0.02154437,((Acmopyle_pancheri_AIP2:0.03942322,Austrotaxus_spicata_AIP2:0.10310224)0.7180:0.03137330,(Abies_lasiocarpa_AIP2:0.02640611,(Gnetum_montanum_AIP2:0.20089148,Welwitschia_mirabilis_AIP2:0.09142792)0.5990:0.09616608)0.1670:0.04644408)0.1570:0.05017106)0.3010:0.05765891)0.1870:0.02148116)0.4160:0.02836552,Ephedra_sinica_AIP2:0.26253370)0.5000:0.03735695,(Anemia_tomentosa_AIP2:0.16156266,(Tmesipteris_parva_AIP2:0.13339510,(Woodsia_scopulina_AIP2:0.10280335,Sticherus_lobatus_AIP2:0.18405888)0.8920:0.07111667)0.2880:0.02205074)0.7230:0.06266177,(Treubia_lacunose_AIP2:0.06651493,((Sphaerocarpos_texanus_AIP2:0.12297471,Marchantia_polymorpha_AIP2:0.09728692)1.0000:0.23131738,((Timmia_austriaca_AIP2:0.05682300,Tetraphis_pellucida_AIP2:0.01467832)0.9990:0.12991145,(Phaeomegaceros_coriaceus_AIP2:0.07121441,Anthoceros_agrestis_A_AIP2:0.16130685)1.0000:0.17656571)0.4300:0.04878218)0.3360:0.07059031)0.7390:0.10807453);
